# Supplementary material for: The Putative Bromodomain Protein PfBDP7 of the Human Malaria Parasite Plasmodium Falciparum Cooperates With PfBDP1 in the Silencing of Variant Surface Antigen Expression
Source: Front Cell Dev Biol. 2022 Apr 12;10:816558. doi: 10.3389/fcell.2022.816558 (PMC9039026; doi:10.3389/fcell.2022.816558)
Supplement: Supplementary file 1 [file Table2.XLSX]

## Sheet: Mapping statistics
Sample name	reads	% paired	% aligned concordantly			% aligned discordantly 1 time of pairs aligned concordantly 0 times	% pairs aligned 0 times concordantly or discordantly aligned			unpaired aligned			overall alignment rate
			0 times	1 time	> 1 times		0 times	1 time	> 1 times	0 times	1 time	> 1 time
PfBDP7Ty_GlmS_Input_early S	12322634	100	17.5619	76.1584	6.2797	71.9392	41.2454	34.3234	24.4313				97.97
PfBDP7Ty_GlmS_anti-Ty_early S	11888336	99.43	29.65	64.62	5.73	17.74	93.21	4.01	2.78	99.96	0.02	0.02	77.04
PfBDP1HA::PfBDP7BirATy_Input_early S	12454817	100	22.3	71.4	6.3	73.25	38.08	33.63	28.29				97.73
PfBDP1HA::PfBDP7BirATy_anti-HA_early S	10658485	99.56	56.89	38.83	4.28	16.97	94.56	2.67	2.76	99.93	0.04	0.03	55.21
PfBDP1HA::PfBDP7BirATy_anti-Ty_early S	13394819	99.53	36.65	57.75	5.6	42.73	82.09	9.31	8.6	99.98	0.01	0.01	82.57
PfBDP7Ty_GlmS_Input_mature S	10166042	100	18.41	76.04	5.55	73.07	42.49	35.47	22.04				97.89
PfBDP7Ty_GlmS_anti-Ty_mature S	9322339	100	16.71	78.14	5.15	50.34	75.91	16.82	7.28				93.7
PfBDP1HA::PfBDP7BirATy_Input_mature S	13553873	100	20.17	73.73	6.09	72.52	41.09	33.56	25.35				97.72
PfBDP1HA::PfBDP7BirATy_anti-HA_mature S	12343402	99.43	42.2	53.18	4.62	26.45	91.88	4.45	3.67	99.97	0.02	0.01	71.28
PfBDP1HA::PfBDP7BirATy_anti-Ty_mature S	13062825	99.36	36.67	58.22	5.11	33.5	88.36	6.42	5.23	99.96	0.02	0.02	78.2
