# Supplementary material for: The Putative Bromodomain Protein PfBDP7 of the Human Malaria Parasite Plasmodium Falciparum Cooperates With PfBDP1 in the Silencing of Variant Surface Antigen Expression
Source: Front Cell Dev Biol. 2022 Apr 12;10:816558. doi: 10.3389/fcell.2022.816558 (PMC9039026; doi:10.3389/fcell.2022.816558)
Supplement: Supplementary file 3 [file Table3.XLSX]

## Sheet: Sample Overview
Sample N°	Sample	Replicate	IP
1	3D7_Ty-Rep1	Rep1	anti-Ty
2	3D7_Ty-Rep2	Rep2	anti-Ty
3	3D7_Ty-Rep3	Rep3	anti-Ty
4	PfBDP7Ty_GlmS_Ty-Rep1	Rep1	anti-Ty
5	PfBDP7Ty_GlmS_Ty-Rep2	Rep2	anti-Ty
6	PfBDP7Ty_GlmS_Ty-Rep3	Rep3	anti-Ty
7	PfBDP7Ty_GlmS_IgG	Rep1	mouse IgG
8	PfBDP1HA::PfBDP7BirATy_Ty-Rep1	Rep1	anti-Ty
9	PfBDP1HA::PfBDP7BirATy_Ty-Rep2	Rep2	anti-Ty
10	PfBDP1HA::PfBDP7BirATy_Ty-Rep3	Rep3	anti-Ty
11	PfBDP1HA::PfBDP7BirATy_HA	Rep1	anti-HA

## Sheet: Data
			3D7_Ty-Rep1		3D7_Ty-Rep2		3D7_Ty-Rep3		PfBDP7Ty_GlmS_Ty-Rep1		PfBDP7Ty_GlmS_Ty-Rep2		PfBDP7Ty_GlmS_Ty-Rep3		PfBDP7Ty_GlmS_IgG		PfBDP1HA::PfBDP7BirATy_Ty-Rep1		PfBDP1HA::PfBDP7BirATy_Ty-Rep1		PfBDP1HA::PfBDP7BirATy_Ty-Rep1		PfBDP1HA::PfBDP7BirATy_HA
Accession	Name	Species	1_ Peptides(95%)	1_ %Cov	2_ Peptides(95%)	2_%Cov	3_ Peptides(95%)	3_%Cov	4_ Peptides(95%)	4_ %Cov	5_ Peptides(95%)	5_%Cov	6_ Peptides(95%)	6_%Cov	7_ Peptides(95%)	7_%Cov	8_ Peptides(95%)	8_%Cov	9_ Peptides(95%)	9_%Cov	10_ Peptides(95%)	10_%Cov	11_ Peptides(95%)	11_%Cov
tr|Q8I5S4|Q8I5S4_PLAF7	Bromodomain protein 2, putative OS=Plasmodium falciparum (isolate 3D7) OX=36329 GN=PF3D7_1212900 PE=4 SV=1	PLAF7	#N/A	#N/A	5	6.526	6	6.434	107	55.15	23	26.38	6	8.456	2	3.217	63	46.42	5	5.147	24	27.3	17	23.53
tr|Q8IJ72|Q8IJ72_PLAF7	Bromodomain protein 1 OS=Plasmodium falciparum (isolate 3D7) OX=36329 GN=PF3D7_1033700 PE=1 SV=1	PLAF7	#N/A	#N/A	2	5.738	9	24.59	64	85.86	31	51.23	15	34.84	5	18.44	53	78.28	17	37.7	27	55.74	32	51.23
tr|Q8IIC0|Q8IIC0_PLAF7	Uncharacterized protein OS=Plasmodium falciparum (isolate 3D7) OX=36329 GN=PF3D7_1124300 PE=4 SV=1	PLAF7	#N/A	#N/A	2	3.619	2	6.286	62	68.19	18	42.86	5	18.1	#N/A	#N/A	33	54.1	6	16.76	22	43.62	9	21.33
tr|Q8I5L6|Q8I5L6_PLAF7	Clathrin heavy chain OS=Plasmodium falciparum (isolate 3D7) OX=36329 GN=PF3D7_1219100 PE=3 SV=1	PLAF7	26	15.57	28	17.33	49	31.05	55	33.9	10	5.658	9	5.959	31	20.33	41	26.84	21	13.77	15	8.413	7	5.508
tr|Q8I2Z8|Q8I2Z8_PLAF7	Probable ATP-dependent 6-phosphofructokinase OS=Plasmodium falciparum (isolate 3D7) OX=36329 GN=PF3D7_0915400 PE=3 SV=1	PLAF7	5	18.06	28	27.5	14	10.58	38	37.09	3	2.609	#N/A	#N/A	18	17.63	14	11.99	#N/A	#N/A	9	7.123	#N/A	#N/A
tr|Q8IB24|Q8IB24_PLAF7	Heat shock protein 70 OS=Plasmodium falciparum (isolate 3D7) OX=36329 GN=PF3D7_0818900 PE=3 SV=1	PLAF7	19	33.23	28	42.25	39	45.35	37	45.35	8	18.02	#N/A	#N/A	25	39.44	26	39.29	2	2.659	16	29.1	5	10.78
tr|C0H4P2|C0H4P2_PLAF7	Uncharacterized protein OS=Plasmodium falciparum (isolate 3D7) OX=36329 GN=PF3D7_0724700 PE=4 SV=1	PLAF7	#N/A	#N/A	3	2.236	#N/A	#N/A	36	13.38	#N/A	#N/A	#N/A	#N/A	#N/A	#N/A	2	1.032	#N/A	#N/A	#N/A	#N/A	#N/A	#N/A
tr|Q8I2X4|Q8I2X4_PLAF7	Heat shock protein 70 OS=Plasmodium falciparum (isolate 3D7) OX=36329 GN=PF3D7_0917900 PE=3 SV=1	PLAF7	35	49.39	34	50.46	43	58.9	35	55.52	24	45.25	17	37.58	23	51.84	34	54.45	22	36.66	24	43.87	22	44.17
tr|Q8I0P6|Q8I0P6_PLAF7	Elongation factor 1-alpha OS=Plasmodium falciparum (isolate 3D7) OX=36329 GN=PF3D7_1357000 PE=3 SV=1	PLAF7	9	20.99	23	58.69	23	56.88	25	60.05	9	26.41	4	10.61	7	24.83	18	49.66	3	12.19	5	14	4	11.96
tr|Q8I574|Q8I574_PLAF7	Splicing factor 3B subunit 3, putative OS=Plasmodium falciparum (isolate 3D7) OX=36329 GN=PF3D7_1234800 PE=4 SV=1	PLAF7	#N/A	#N/A	11	7.976	#N/A	#N/A	24	22.87	#N/A	#N/A	#N/A	#N/A	#N/A	#N/A	8	5.418	#N/A	#N/A	#N/A	#N/A	#N/A	#N/A
tr|Q8IC05|Q8IC05_PLAF7	Heat shock protein 90 OS=Plasmodium falciparum (isolate 3D7) OX=36329 GN=PF3D7_0708400 PE=1 SV=1	PLAF7	#N/A	#N/A	#N/A	#N/A	22	35.57	23	38.39	#N/A	#N/A	#N/A	#N/A	#N/A	#N/A	9	12.75	#N/A	#N/A	#N/A	#N/A	#N/A	#N/A
tr|Q8IJG6|Q8IJG6_PLAF7	Chromodomain-helicase-DNA-binding protein 1 homolog, putative OS=Plasmodium falciparum (isolate 3D7) OX=36329 GN=PF3D7_1023900 PE=4 SV=1	PLAF7	#N/A	#N/A	6	2.584	#N/A	#N/A	23	8.894	#N/A	#N/A	#N/A	#N/A	#N/A	#N/A	4	1.803	#N/A	#N/A	#N/A	#N/A	#N/A	#N/A
tr|H9U0E6|H9U0E6_PLAF7	RuvB-like helicase (Fragment) OS=Plasmodium falciparum (isolate 3D7) OX=36329 PE=3 SV=1	PLAF7	10	21.12	15	34.44	3	7.884	22	50	1	2.075	#N/A	#N/A	11	31.12	16	33.2	#N/A	#N/A	#N/A	#N/A	#N/A	#N/A
tr|Q8ID85|Q8ID85_PLAF7	RuvB-like helicase OS=Plasmodium falciparum (isolate 3D7) OX=36329 GN=PF3D7_1362200 PE=3 SV=1	PLAF7	10	28.84	15	34.37	3	7.867	22	49.9	1	2.07	#N/A	#N/A	11	31.06	16	33.13	#N/A	#N/A	#N/A	#N/A	#N/A	#N/A
tr|Q8I581|Q8I581_PLAF7	Bromodomain protein, putative OS=Plasmodium falciparum (isolate 3D7) OX=36329 GN=PF3D7_1234100 PE=4 SV=1	PLAF7	#N/A	#N/A	2	1.335	#N/A	#N/A	20	8.496	#N/A	#N/A	#N/A	#N/A	#N/A	#N/A	#N/A	#N/A	#N/A	#N/A	#N/A	#N/A	#N/A	#N/A
tr|Q8IIW6|Q8IIW6_PLAF7	Actin-like protein, putative OS=Plasmodium falciparum (isolate 3D7) OX=36329 GN=PF3D7_1103600 PE=3 SV=1	PLAF7	3	23.98	11	24.65	1	2.004	19	41.48	3	11.42	#N/A	#N/A	6	16.83	13	29.46	#N/A	#N/A	7	17.84	#N/A	#N/A
tr|Q8IKW4|Q8IKW4_PLAF7	Uncharacterized protein OS=Plasmodium falciparum (isolate 3D7) OX=36329 GN=PF3D7_1451200 PE=4 SV=1	PLAF7	#N/A	#N/A	#N/A	#N/A	#N/A	#N/A	17	14.56	#N/A	#N/A	#N/A	#N/A	#N/A	#N/A	9	7.846	#N/A	#N/A	#N/A	#N/A	#N/A	#N/A
tr|A0A144A0M2|A0A144A0M2_PLAF7	Uncharacterized protein OS=Plasmodium falciparum (isolate 3D7) OX=36329 GN=PF3D7_1128000.2 PE=4 SV=1	PLAF7	#N/A	#N/A	1	1.689	3	2.309	17	11.77	#N/A	#N/A	#N/A	#N/A	2	1.464	5	4.842	#N/A	#N/A	#N/A	#N/A	#N/A	#N/A
tr|Q8II83|Q8II83_PLAF7	Uncharacterized protein OS=Plasmodium falciparum (isolate 3D7) OX=36329 GN=PF3D7_1128000.1 PE=4 SV=1	PLAF7	#N/A	#N/A	1	1.677	3	2.292	17	11.68	#N/A	#N/A	#N/A	#N/A	2	1.453	5	4.807	#N/A	#N/A	#N/A	#N/A	#N/A	#N/A
tr|Q8IJW2|Q8IJW2_PLAF7	Zinc finger protein, putative OS=Plasmodium falciparum (isolate 3D7) OX=36329 GN=PF3D7_1008100 PE=4 SV=1	PLAF7	#N/A	#N/A	#N/A	#N/A	33	12.56	17	6.462	#N/A	#N/A	#N/A	#N/A	1	0.6748	12	4.179	#N/A	#N/A	#N/A	#N/A	#N/A	#N/A
tr|Q8IIV1|Q8IIV1_PLAF7	Histone H2B OS=Plasmodium falciparum (isolate 3D7) OX=36329 GN=PF3D7_1105100 PE=3 SV=1	PLAF7	6	32.35	21	58.97	22	58.97	16	52.99	6	43.59	#N/A	#N/A	10	46.15	10	46.15	2	16.24	1	22.22	1	13.68
tr|Q8IIU3|Q8IIU3_PLAF7	RuvB-like helicase OS=Plasmodium falciparum (isolate 3D7) OX=36329 GN=PF3D7_1106000 PE=3 SV=1	PLAF7	11	36.01	11	27.58	3	9.263	16	52.42	3	9.263	#N/A	#N/A	10	27.58	13	32	#N/A	#N/A	#N/A	#N/A	#N/A	#N/A
tr|Q8I562|Q8I562_PLAF7	Clustered-asparagine-rich protein OS=Plasmodium falciparum (isolate 3D7) OX=36329 GN=PF3D7_1236100 PE=4 SV=2	PLAF7	3	15.38	2	4.27	18	28.31	16	23.15	4	8.764	3	6.517	8	23.15	10	23.15	5	13.26	3	6.517	5	14.83
tr|O96236|O96236_PLAF7	DNA-directed RNA polymerase subunit beta OS=Plasmodium falciparum (isolate 3D7) OX=36329 GN=PF3D7_0215700 PE=3 SV=3	PLAF7	3	17.72	15	13.96	#N/A	#N/A	16	13.43	#N/A	#N/A	#N/A	#N/A	1	2.09	2	1.269	#N/A	#N/A	#N/A	#N/A	#N/A	#N/A
tr|A0A144A1R5|A0A144A1R5_PLAF7	Actin I OS=Plasmodium falciparum (isolate 3D7) OX=36329 GN=PF3D7_1246200 PE=3 SV=1	PLAF7	3	1.791	9	33.78	3	16.22	15	52.66	3	10.37	#N/A	#N/A	4	16.22	7	21.81	#N/A	#N/A	3	10.37	#N/A	#N/A
sp|Q8I4X0|ACT1_PLAF7	Actin-1 OS=Plasmodium falciparum (isolate 3D7) OX=36329 GN=PFL2215w PE=1 SV=1	PLAF7	3	10.37	9	33.78	3	16.22	15	52.66	3	10.37	#N/A	#N/A	4	16.22	7	21.81	#N/A	#N/A	3	10.37	#N/A	#N/A
tr|Q8IIV2|Q8IIV2_PLAF7	Histone H4 OS=Plasmodium falciparum (isolate 3D7) OX=36329 GN=PF3D7_1105000 PE=3 SV=1	PLAF7	6	27.02	15	53.4	17	53.4	14	53.4	6	51.46	#N/A	#N/A	9	52.43	10	52.43	2	29.13	3	29.13	2	21.36
tr|Q8IBV7|Q8IBV7_PLAF7	Histone H2B OS=Plasmodium falciparum (isolate 3D7) OX=36329 GN=PF3D7_0714000 PE=3 SV=1	PLAF7	2	3.143	12	49.59	15	49.59	14	49.59	2	21.14	#N/A	#N/A	3	29.27	5	30.08	#N/A	#N/A	1	13.01	1	13.01
tr|Q8IB66|Q8IB66_PLAF7	RNA-binding protein, putative OS=Plasmodium falciparum (isolate 3D7) OX=36329 GN=PF3D7_0823200 PE=4 SV=1	PLAF7	10	21.16	14	48.6	17	48.6	14	48.6	10	34.27	9	29.72	11	36.01	11	36.01	9	30.77	14	40.21	11	33.22
tr|C6KSV9|C6KSV9_PLAF7	SWIB/MDM2 domain-containing protein OS=Plasmodium falciparum (isolate 3D7) OX=36329 GN=PF3D7_0611400 PE=4 SV=1	PLAF7	#N/A	#N/A	3	5.783	3	4.94	14	23.73	#N/A	#N/A	#N/A	#N/A	6	9.518	7	13.61	#N/A	#N/A	#N/A	#N/A	#N/A	#N/A
tr|Q8ILZ7|Q8ILZ7_PLAF7	CUGBP Elav-like family member 2, putative OS=Plasmodium falciparum (isolate 3D7) OX=36329 GN=PF3D7_1409800 PE=4 SV=1	PLAF7	9	20.82	14	30.35	11	22.18	13	27.82	8	15.56	2	8.755	10	22.57	11	23.54	3	8.755	8	14.2	12	28.02
tr|Q8IB67|Q8IB67_PLAF7	Histone acetyltransferase GCN5 OS=Plasmodium falciparum (isolate 3D7) OX=36329 GN=PF3D7_0823300 PE=1 SV=2	PLAF7	7	22.59	7	6.007	24	17.82	13	10.38	#N/A	#N/A	#N/A	#N/A	8	6.007	12	10.31	#N/A	#N/A	#N/A	#N/A	#N/A	#N/A
tr|Q8III2|Q8III2_PLAF7	Histone acetyltransferase OS=Plasmodium falciparum (isolate 3D7) OX=36329 GN=PF3D7_1118600 PE=3 SV=1	PLAF7	#N/A	#N/A	#N/A	#N/A	#N/A	#N/A	13	25.82	3	5.428	#N/A	#N/A	#N/A	#N/A	7	13.65	#N/A	#N/A	1	2.632	#N/A	#N/A
tr|K7NTP5|K7NTP5_PLAF7	Heat shock protein 70 OS=Plasmodium falciparum (isolate 3D7) OX=36329 GN=PF3D7_0831700 PE=1 SV=1	PLAF7	#N/A	#N/A	10	14.43	12	16.64	13	19	#N/A	#N/A	#N/A	#N/A	#N/A	#N/A	8	13.4	3	3.976	#N/A	#N/A	#N/A	#N/A
tr|C0H5J5|C0H5J5_PLAF7	RNA-binding protein, putative OS=Plasmodium falciparum (isolate 3D7) OX=36329 GN=PF3D7_1360900.1 PE=4 SV=2	PLAF7	16	17.71	19	47.04	17	44.22	12	39.85	4	12.85	1	3.085	5	14.91	5	16.2	#N/A	#N/A	1	3.085	1	3.085
tr|Q8IJP9|Q8IJP9_PLAF7	Transcriptional coactivator ADA2 OS=Plasmodium falciparum (isolate 3D7) OX=36329 GN=PF3D7_1014600 PE=4 SV=1	PLAF7	4	3.256	4	1.629	13	6.788	12	7.137	#N/A	#N/A	#N/A	#N/A	4	1.629	11	5.314	#N/A	#N/A	#N/A	#N/A	#N/A	#N/A
tr|C6KTC1|C6KTC1_PLAF7	DNA methyltransferase 1-associated protein 1, putative OS=Plasmodium falciparum (isolate 3D7) OX=36329 GN=PF3D7_0628600 PE=4 SV=1	PLAF7	#N/A	#N/A	1	5.195	#N/A	#N/A	12	37.4	#N/A	#N/A	#N/A	#N/A	#N/A	#N/A	4	12.99	#N/A	#N/A	1	5.455	#N/A	#N/A
tr|Q8I492|Q8I492_PLAF7	Mature parasite-infected erythrocyte surface antigen OS=Plasmodium falciparum (isolate 3D7) OX=36329 GN=PF3D7_0500800 PE=4 SV=1	PLAF7	#N/A	#N/A	29	32.78	12	15.48	12	15.13	#N/A	#N/A	#N/A	#N/A	#N/A	#N/A	3	3.208	#N/A	#N/A	#N/A	#N/A	#N/A	#N/A
tr|Q9U6L1|Q9U6L1_PLAF7	ADA2-like protein (Fragment) OS=Plasmodium falciparum (isolate 3D7) OX=36329 PE=4 SV=1	PLAF7	4	3.738	4	3.256	#N/A	#N/A	12	14.26	#N/A	#N/A	#N/A	#N/A	4	3.256	10	9.922	#N/A	#N/A	#N/A	#N/A	#N/A	#N/A
tr|Q7KQK6|Q7KQK6_PLAF7	GTP-binding nuclear protein OS=Plasmodium falciparum (isolate 3D7) OX=36329 GN=PF3D7_1117700 PE=3 SV=1	PLAF7	4	27.57	9	55.14	9	37.85	11	64.49	2	14.49	1	8.411	8	52.8	9	53.27	2	18.22	5	47.66	4	33.64
tr|Q8I5G5|Q8I5G5_PLAF7	Uncharacterized protein OS=Plasmodium falciparum (isolate 3D7) OX=36329 GN=PF3D7_1225200 PE=4 SV=1	PLAF7	3	11.03	2	5.392	8	9.52	11	15.16	#N/A	#N/A	#N/A	#N/A	3	7.666	8	11.2	#N/A	#N/A	#N/A	#N/A	#N/A	#N/A
tr|Q8ILK4|Q8ILK4_PLAF7	DUF383 domain-containing protein OS=Plasmodium falciparum (isolate 3D7) OX=36329 GN=PF3D7_1425900 PE=4 SV=2	PLAF7	#N/A	#N/A	1	2.989	11	31.25	11	31.25	#N/A	#N/A	#N/A	#N/A	7	25.82	8	22.01	#N/A	#N/A	#N/A	#N/A	#N/A	#N/A
tr|Q8ILM5|Q8ILM5_PLAF7	Actin-related protein, putative OS=Plasmodium falciparum (isolate 3D7) OX=36329 GN=PF3D7_1422800 PE=3 SV=1	PLAF7	1	2.49	6	13.6	#N/A	#N/A	11	22.8	1	4.023	#N/A	#N/A	3	9.579	6	15.13	#N/A	#N/A	4	8.046	#N/A	#N/A
tr|Q8I3K0|Q8I3K0_PLAF7	Suf domain-containing protein OS=Plasmodium falciparum (isolate 3D7) OX=36329 GN=PF3D7_0526500 PE=4 SV=1	PLAF7	#N/A	#N/A	6	6.069	#N/A	#N/A	11	10.55	#N/A	#N/A	#N/A	#N/A	1	1.445	#N/A	#N/A	#N/A	#N/A	#N/A	#N/A	#N/A	#N/A
tr|Q8IHX6|Q8IHX6_PLAF7	WD repeat-containing protein, putative OS=Plasmodium falciparum (isolate 3D7) OX=36329 GN=PF3D7_1138800 PE=4 SV=2	PLAF7	#N/A	#N/A	2	1.979	#N/A	#N/A	11	7.76	#N/A	#N/A	#N/A	#N/A	#N/A	#N/A	#N/A	#N/A	#N/A	#N/A	#N/A	#N/A	#N/A	#N/A
tr|O97243|O97243_PLAF7	Uncharacterized protein OS=Plasmodium falciparum (isolate 3D7) OX=36329 GN=PF3D7_0306100 PE=4 SV=3	PLAF7	#N/A	#N/A	1	3.822	1	6.529	10	27.23	#N/A	#N/A	#N/A	#N/A	2	3.822	3	8.121	#N/A	#N/A	#N/A	#N/A	#N/A	#N/A
tr|Q8I3T1|Q8I3T1_PLAF7	Eukaryotic translation initiation factor 3 subunit B OS=Plasmodium falciparum (isolate 3D7) OX=36329 GN=PF3D7_0517700 PE=3 SV=1	PLAF7	#N/A	#N/A	12	19.27	20	37.43	10	15.78	#N/A	#N/A	#N/A	#N/A	1	1.955	#N/A	#N/A	#N/A	#N/A	#N/A	#N/A	#N/A	#N/A
tr|Q8IKF6|Q8IKF6_PLAF7	Kelch domain-containing protein, putative OS=Plasmodium falciparum (isolate 3D7) OX=36329 GN=PF3D7_1468100 PE=4 SV=1	PLAF7	2	0.6646	2	1.329	#N/A	#N/A	10	5.278	#N/A	#N/A	#N/A	#N/A	1	1.72	4	2.346	#N/A	#N/A	#N/A	#N/A	#N/A	#N/A
tr|Q8ILC9|Q8ILC9_PLAF7	Zinc finger protein, putative OS=Plasmodium falciparum (isolate 3D7) OX=36329 GN=PF3D7_1433400 PE=4 SV=2	PLAF7	2	0.2779	4	1.424	4	0.7295	10	2.762	#N/A	#N/A	#N/A	#N/A	#N/A	#N/A	9	1.668	#N/A	#N/A	#N/A	#N/A	#N/A	#N/A
tr|C0H4V6|C0H4V6_PLAF7	14-3-3 protein OS=Plasmodium falciparum (isolate 3D7) OX=36329 GN=PF3D7_0818200 PE=3 SV=1	PLAF7	8	45.3	7	31.3	8	31.3	9	38.17	#N/A	#N/A	#N/A	#N/A	5	26.34	9	42.75	1	5.725	1	12.98	#N/A	#N/A
tr|Q8IJM3|Q8IJM3_PLAF7	ING domain-containing protein OS=Plasmodium falciparum (isolate 3D7) OX=36329 GN=PF3D7_1017600 PE=4 SV=1	PLAF7	#N/A	#N/A	#N/A	#N/A	#N/A	#N/A	9	17.71	#N/A	#N/A	#N/A	#N/A	#N/A	#N/A	1	5.458	#N/A	#N/A	#N/A	#N/A	#N/A	#N/A
tr|Q8IK82|Q8IK82_PLAF7	Bromodomain protein, putative OS=Plasmodium falciparum (isolate 3D7) OX=36329 GN=PF3D7_1475600 PE=1 SV=1	PLAF7	#N/A	#N/A	#N/A	#N/A	2	3.978	9	17.7	#N/A	#N/A	#N/A	#N/A	2	2.606	3	5.075	#N/A	#N/A	#N/A	#N/A	#N/A	#N/A
tr|O97266|O97266_PLAF7	Eukaryotic translation initiation factor 4E OS=Plasmodium falciparum (isolate 3D7) OX=36329 GN=PF3D7_0315100 PE=3 SV=1	PLAF7	4	1.629	3	16.74	11	45.81	8	34.8	2	7.489	1	3.965	4	18.06	7	24.23	1	3.965	4	13.22	1	3.965
tr|Q8I5H4|Q8I5H4_PLAF7	Polyadenylate-binding protein OS=Plasmodium falciparum (isolate 3D7) OX=36329 GN=PF3D7_1224300 PE=3 SV=1	PLAF7	18	37.79	20	22.4	19	21.94	8	12	#N/A	#N/A	#N/A	#N/A	1	2.743	1	3.314	#N/A	#N/A	#N/A	#N/A	#N/A	#N/A
tr|Q8IBT2|Q8IBT2_PLAF7	Eukaryotic translation initiation factor 3 subunit I OS=Plasmodium falciparum (isolate 3D7) OX=36329 GN=PF3D7_0716800 PE=3 SV=1	PLAF7	#N/A	#N/A	10	36.39	16	48.93	8	31.19	#N/A	#N/A	#N/A	#N/A	1	3.976	#N/A	#N/A	#N/A	#N/A	#N/A	#N/A	#N/A	#N/A
tr|Q8IJ80|Q8IJ80_PLAF7	Uncharacterized protein OS=Plasmodium falciparum (isolate 3D7) OX=36329 GN=PF3D7_1032700 PE=4 SV=1	PLAF7	#N/A	#N/A	1	4.34	#N/A	#N/A	8	26.94	#N/A	#N/A	#N/A	#N/A	#N/A	#N/A	2	12.48	#N/A	#N/A	#N/A	#N/A	#N/A	#N/A
tr|Q8I3V9|Q8I3V9_PLAF7	Uncharacterized protein OS=Plasmodium falciparum (isolate 3D7) OX=36329 GN=PF3D7_0514900 PE=4 SV=1	PLAF7	#N/A	#N/A	1	5.479	#N/A	#N/A	8	24.2	#N/A	#N/A	#N/A	#N/A	#N/A	#N/A	#N/A	#N/A	#N/A	#N/A	#N/A	#N/A	#N/A	#N/A
tr|C0H5C0|C0H5C0_PLAF7	Uncharacterized protein OS=Plasmodium falciparum (isolate 3D7) OX=36329 GN=PF3D7_1316900 PE=4 SV=1	PLAF7	#N/A	#N/A	#N/A	#N/A	#N/A	#N/A	8	13.36	#N/A	#N/A	#N/A	#N/A	#N/A	#N/A	4	11.8	#N/A	#N/A	#N/A	#N/A	#N/A	#N/A
tr|Q8IB82|Q8IB82_PLAF7	Uncharacterized protein OS=Plasmodium falciparum (isolate 3D7) OX=36329 GN=PF3D7_0824800 PE=4 SV=1	PLAF7	#N/A	#N/A	4	2.9	#N/A	#N/A	8	10.66	#N/A	#N/A	#N/A	#N/A	#N/A	#N/A	#N/A	#N/A	#N/A	#N/A	#N/A	#N/A	#N/A	#N/A
tr|O77375|O77375_PLAF7	DNA-directed RNA polymerase subunit OS=Plasmodium falciparum (isolate 3D7) OX=36329 GN=PF3D7_0318200 PE=3 SV=1	PLAF7	#N/A	#N/A	6	4.111	#N/A	#N/A	8	6.105	#N/A	#N/A	#N/A	#N/A	1	0.6919	#N/A	#N/A	#N/A	#N/A	#N/A	#N/A	#N/A	#N/A
tr|Q8I2T2|Q8I2T2_PLAF7	Ubiquitin-like protein, putative OS=Plasmodium falciparum (isolate 3D7) OX=36329 GN=PF3D7_0922100 PE=4 SV=1	PLAF7	#N/A	#N/A	#N/A	#N/A	#N/A	#N/A	8	5.837	#N/A	#N/A	#N/A	#N/A	1	1.621	#N/A	#N/A	#N/A	#N/A	#N/A	#N/A	#N/A	#N/A
tr|Q8I5Y7|Q8I5Y7_PLAF7	High mobility group protein B3, putative OS=Plasmodium falciparum (isolate 3D7) OX=36329 GN=PF3D7_1205800 PE=4 SV=1	PLAF7	#N/A	#N/A	#N/A	#N/A	2	0.9632	8	4.991	#N/A	#N/A	#N/A	#N/A	2	0.8319	3	1.708	#N/A	#N/A	#N/A	#N/A	#N/A	#N/A
tr|Q8IL80|Q8IL80_PLAF7	Thioredoxin peroxidase 1 OS=Plasmodium falciparum (isolate 3D7) OX=36329 GN=PF3D7_1438900 PE=3 SV=1	PLAF7	3	1.926	8	49.74	2	11.79	7	45.13	4	22.05	#N/A	#N/A	1	3.59	4	22.05	1	11.79	3	18.46	#N/A	#N/A
tr|Q8IKH8|Q8IKH8_PLAF7	40S ribosomal protein S3 OS=Plasmodium falciparum (isolate 3D7) OX=36329 GN=PF3D7_1465900 PE=1 SV=1	PLAF7	4	29.41	10	50.68	6	33.48	7	41.18	#N/A	#N/A	#N/A	#N/A	1	8.145	2	15.38	#N/A	#N/A	#N/A	#N/A	#N/A	#N/A
tr|Q8IAX8|Q8IAX8_PLAF7	DNA/RNA-binding protein Alba 1 OS=Plasmodium falciparum (isolate 3D7) OX=36329 GN=PF3D7_0814200 PE=4 SV=1	PLAF7	7	26.72	9	32.66	9	32.66	7	32.66	2	15.32	5	22.58	4	22.58	5	24.19	5	23.79	6	32.66	6	32.66
tr|C6KSV0|C6KSV0_PLAF7	Histone H3 OS=Plasmodium falciparum (isolate 3D7) OX=36329 GN=PF3D7_0610400 PE=3 SV=1	PLAF7	6	51.46	7	32.35	8	32.35	7	32.35	3	32.35	#N/A	#N/A	4	32.35	6	32.35	1	23.53	2	23.53	3	24.26
tr|Q7K6A4|Q7K6A4_PLAF7	S-adenosylmethionine synthase OS=Plasmodium falciparum (isolate 3D7) OX=36329 GN=PF3D7_0922200 PE=3 SV=1	PLAF7	1	7.937	8	24.13	5	16.42	7	24.13	#N/A	#N/A	#N/A	#N/A	6	18.41	5	14.68	#N/A	#N/A	2	4.229	#N/A	#N/A
tr|Q8I3Q6|Q8I3Q6_PLAF7	Single-stranded DNA-binding protein, putative OS=Plasmodium falciparum (isolate 3D7) OX=36329 GN=PF3D7_0520400 PE=4 SV=1	PLAF7	6	4.778	9	22.59	7	22.59	7	23.26	4	15.95	1	4.983	3	13.29	5	19.6	#N/A	#N/A	#N/A	#N/A	#N/A	#N/A
tr|Q8I2W3|Q8I2W3_PLAF7	Nucleosome assembly protein OS=Plasmodium falciparum (isolate 3D7) OX=36329 GN=PF3D7_0919000 PE=3 SV=1	PLAF7	2	6.32	6	21.93	3	20.07	7	31.23	#N/A	#N/A	#N/A	#N/A	#N/A	#N/A	5	24.91	#N/A	#N/A	#N/A	#N/A	#N/A	#N/A
tr|Q8IKK7|Q8IKK7_PLAF7	Glyceraldehyde-3-phosphate dehydrogenase OS=Plasmodium falciparum (isolate 3D7) OX=36329 GN=PF3D7_1462800 PE=3 SV=1	PLAF7	#N/A	#N/A	6	16.02	#N/A	#N/A	7	27	#N/A	#N/A	#N/A	#N/A	3	11.28	2	8.605	#N/A	#N/A	#N/A	#N/A	#N/A	#N/A
tr|Q8IBQ9|Q8IBQ9_PLAF7	Actin-related protein, putative OS=Plasmodium falciparum (isolate 3D7) OX=36329 GN=PF3D7_0719300 PE=3 SV=1	PLAF7	#N/A	#N/A	#N/A	#N/A	#N/A	#N/A	7	8.624	#N/A	#N/A	#N/A	#N/A	#N/A	#N/A	1	2.326	#N/A	#N/A	#N/A	#N/A	#N/A	#N/A
tr|Q8I5Y3|Q8I5Y3_PLAF7	Eukaryotic translation initiation factor 3 subunit C OS=Plasmodium falciparum (isolate 3D7) OX=36329 GN=PF3D7_1206200 PE=3 SV=1	PLAF7	#N/A	#N/A	15	15.65	14	16.36	7	8.13	#N/A	#N/A	#N/A	#N/A	#N/A	#N/A	#N/A	#N/A	#N/A	#N/A	#N/A	#N/A	#N/A	#N/A
tr|C0H570|C0H570_PLAF7	RNA-binding protein, putative OS=Plasmodium falciparum (isolate 3D7) OX=36329 GN=PF3D7_0929200 PE=4 SV=1	PLAF7	5	21.45	6	30.8	5	20.76	6	24.57	1	3.806	#N/A	#N/A	4	16.61	3	15.22	#N/A	#N/A	2	11.76	#N/A	#N/A
tr|C6KSP9|C6KSP9_PLAF7	RNA-binding protein, putative OS=Plasmodium falciparum (isolate 3D7) OX=36329 GN=PF3D7_0605100 PE=4 SV=1	PLAF7	2	4.044	5	9.404	3	4.901	6	10.6	1	1.457	#N/A	#N/A	2	2.781	2	3.841	#N/A	#N/A	3	4.636	#N/A	#N/A
tr|Q8ID96|Q8ID96_PLAF7	Protein arginine N-methyltransferase OS=Plasmodium falciparum (isolate 3D7) OX=36329 GN=PF3D7_1361000 PE=3 SV=1	PLAF7	2	3.177	6	10.91	6	10.5	6	10.36	3	4.696	1	1.934	2	5.11	5	12.29	1	1.934	6	11.05	#N/A	#N/A
tr|Q8I5K4|Q8I5K4_PLAF7	Heterochromatin protein 1 OS=Plasmodium falciparum (isolate 3D7) OX=36329 GN=PF3D7_1220900 PE=1 SV=1	PLAF7	#N/A	#N/A	9	39.47	6	19.92	6	24.06	#N/A	#N/A	#N/A	#N/A	#N/A	#N/A	1	5.263	#N/A	#N/A	#N/A	#N/A	#N/A	#N/A
tr|Q8I608|Q8I608_PLAF7	Nucleosome assembly protein OS=Plasmodium falciparum (isolate 3D7) OX=36329 GN=PF3D7_1203700 PE=1 SV=2	PLAF7	#N/A	#N/A	3	8.069	5	10.95	6	17	#N/A	#N/A	#N/A	#N/A	3	8.069	3	8.069	#N/A	#N/A	#N/A	#N/A	#N/A	#N/A
tr|Q8IE18|Q8IE18_PLAF7	RNA-binding protein, putative OS=Plasmodium falciparum (isolate 3D7) OX=36329 GN=PF3D7_1330800 PE=4 SV=1	PLAF7	#N/A	#N/A	4	7.55	10	21.31	6	13.76	#N/A	#N/A	#N/A	#N/A	3	6.04	2	4.027	#N/A	#N/A	#N/A	#N/A	#N/A	#N/A
sp|Q8ID39|Y13P2_PLAF7	Uncharacterized protein MAL13P1.336 OS=Plasmodium falciparum (isolate 3D7) OX=36329 GN=MAL13P1.336 PE=1 SV=1	PLAF7	#N/A	#N/A	#N/A	#N/A	21	29.49	6	11.97	#N/A	#N/A	#N/A	#N/A	2	4.38	8	13.58	#N/A	#N/A	#N/A	#N/A	1	3.212
tr|C6KT45|C6KT45_PLAF7	Cleavage stimulation factor subunit 1, putative OS=Plasmodium falciparum (isolate 3D7) OX=36329 GN=PF3D7_0620500 PE=4 SV=1	PLAF7	#N/A	#N/A	4	5.692	#N/A	#N/A	6	9.538	#N/A	#N/A	#N/A	#N/A	2	4.615	#N/A	#N/A	#N/A	#N/A	#N/A	#N/A	#N/A	#N/A
tr|Q8I5S6|Q8I5S6_PLAF7	Eukaryotic translation initiation factor 3 subunit A OS=Plasmodium falciparum (isolate 3D7) OX=36329 GN=PF3D7_1212700 PE=3 SV=1	PLAF7	#N/A	#N/A	20	16.85	30	25.2	6	7.335	#N/A	#N/A	#N/A	#N/A	#N/A	#N/A	#N/A	#N/A	#N/A	#N/A	#N/A	#N/A	#N/A	#N/A
tr|Q8IJW6|Q8IJW6_PLAF7	AP2 domain transcription factor AP2-I OS=Plasmodium falciparum (isolate 3D7) OX=36329 GN=PF3D7_1007700 PE=4 SV=1	PLAF7	#N/A	#N/A	#N/A	#N/A	#N/A	#N/A	6	4.947	#N/A	#N/A	#N/A	#N/A	#N/A	#N/A	3	3.006	#N/A	#N/A	#N/A	#N/A	#N/A	#N/A
sp|C0H4W3|HEPF1_PLAF7	Probable ATP-dependent helicase PF08_0048 OS=Plasmodium falciparum (isolate 3D7) OX=36329 GN=PF08_0048 PE=1 SV=1	PLAF7	#N/A	#N/A	#N/A	#N/A	#N/A	#N/A	6	3.794	#N/A	#N/A	#N/A	#N/A	#N/A	#N/A	#N/A	#N/A	#N/A	#N/A	#N/A	#N/A	#N/A	#N/A
tr|Q8IJX8|Q8IJX8_PLAF7	DNA/RNA-binding protein Alba 3 OS=Plasmodium falciparum (isolate 3D7) OX=36329 GN=PF3D7_1006200 PE=4 SV=1	PLAF7	5	54.21	11	83.18	8	83.18	5	73.83	2	19.63	2	19.63	2	27.1	3	37.38	1	9.346	3	44.86	1	9.346
tr|C6KT18|C6KT18_PLAF7	Histone H2A OS=Plasmodium falciparum (isolate 3D7) OX=36329 GN=PF3D7_0617800 PE=3 SV=1	PLAF7	2	23.48	5	40.91	5	40.91	5	40.91	#N/A	#N/A	1	6.818	3	23.48	3	23.48	1	6.818	1	12.12	1	6.818
tr|O97320|O97320_PLAF7	Histone H2A OS=Plasmodium falciparum (isolate 3D7) OX=36329 GN=PF3D7_0320900 PE=3 SV=1	PLAF7	3	6.517	6	31.01	5	34.18	5	31.01	4	31.01	1	5.696	5	37.97	5	31.01	1	5.696	1	5.696	1	5.696
tr|A0A143ZZG2|A0A143ZZG2_PLAF7	40S ribosomal protein SA OS=Plasmodium falciparum (isolate 3D7) OX=36329 GN=PF3D7_1026800 PE=3 SV=1	PLAF7	3	10.37	5	28.9	5	28.9	5	28.9	1	3.042	#N/A	#N/A	4	20.53	4	20.53	#N/A	#N/A	3	11.03	#N/A	#N/A
sp|Q8IJD4|RSSA_PLAF7	40S ribosomal protein SA OS=Plasmodium falciparum (isolate 3D7) OX=36329 GN=PF10_0264 PE=1 SV=1	PLAF7	3	11.03	5	28.9	5	28.9	5	28.9	1	3.042	#N/A	#N/A	4	20.53	4	20.53	#N/A	#N/A	3	11.03	#N/A	#N/A
tr|Q8IDB7|Q8IDB7_PLAF7	CUGBP Elav-like family member 1 OS=Plasmodium falciparum (isolate 3D7) OX=36329 GN=PF3D7_1359400 PE=4 SV=1	PLAF7	1	4.229	3	8.448	8	19.45	5	12.57	#N/A	#N/A	#N/A	#N/A	2	7.073	7	14.15	3	4.715	#N/A	#N/A	#N/A	#N/A
tr|C0H4S5|C0H4S5_PLAF7	YEATS domain-containing protein, putative OS=Plasmodium falciparum (isolate 3D7) OX=36329 GN=PF3D7_0807000 PE=4 SV=2	PLAF7	#N/A	#N/A	2	12.16	#N/A	#N/A	5	29.28	1	9.459	#N/A	#N/A	2	9.459	3	18.02	#N/A	#N/A	2	9.459	#N/A	#N/A
tr|A0A5K1K8V8|A0A5K1K8V8_PLAF7	60S ribosomal protein L6, putative OS=Plasmodium falciparum (isolate 3D7) OX=36329 GN=PF3D7_1338200 PE=3 SV=1	PLAF7	1	3.62	10	55.2	3	16.29	5	23.98	#N/A	#N/A	#N/A	#N/A	#N/A	#N/A	#N/A	#N/A	#N/A	#N/A	#N/A	#N/A	#N/A	#N/A
tr|Q8I2S6|Q8I2S6_PLAF7	DNA-directed RNA polymerase II subunit RPB3, putative OS=Plasmodium falciparum (isolate 3D7) OX=36329 GN=PF3D7_0923000 PE=3 SV=1	PLAF7	1	2.09	6	17.61	#N/A	#N/A	5	17.91	#N/A	#N/A	#N/A	#N/A	#N/A	#N/A	2	7.164	#N/A	#N/A	#N/A	#N/A	#N/A	#N/A
tr|Q8I4R6|Q8I4R6_PLAF7	Uncharacterized protein OS=Plasmodium falciparum (isolate 3D7) OX=36329 GN=PF3D7_1251800 PE=4 SV=1	PLAF7	#N/A	#N/A	#N/A	#N/A	#N/A	#N/A	5	7.939	#N/A	#N/A	#N/A	#N/A	#N/A	#N/A	#N/A	#N/A	#N/A	#N/A	#N/A	#N/A	#N/A	#N/A
tr|Q8IJS7|Q8IJS7_PLAF7	PRE-binding protein OS=Plasmodium falciparum (isolate 3D7) OX=36329 GN=PF3D7_1011800 PE=4 SV=1	PLAF7	#N/A	#N/A	17	18.35	#N/A	#N/A	5	7.287	#N/A	#N/A	#N/A	#N/A	#N/A	#N/A	2	3.951	#N/A	#N/A	#N/A	#N/A	#N/A	#N/A
tr|Q9U0J0|Q9U0J0_PLAF7	Replication protein A1, large subunit OS=Plasmodium falciparum (isolate 3D7) OX=36329 GN=PF3D7_0409600 PE=3 SV=1	PLAF7	1	0.786	#N/A	#N/A	13	13.36	5	6.638	#N/A	#N/A	#N/A	#N/A	2	2.445	7	9.345	1	0.786	#N/A	#N/A	#N/A	#N/A
tr|Q8IBY8|Q8IBY8_PLAF7	Uncharacterized protein OS=Plasmodium falciparum (isolate 3D7) OX=36329 GN=PF3D7_0710200 PE=4 SV=1	PLAF7	#N/A	#N/A	#N/A	#N/A	#N/A	#N/A	5	5.086	#N/A	#N/A	#N/A	#N/A	#N/A	#N/A	#N/A	#N/A	#N/A	#N/A	#N/A	#N/A	#N/A	#N/A
tr|Q8IIW4|Q8IIW4_PLAF7	CCR4-NOT transcription complex subunit 1, putative OS=Plasmodium falciparum (isolate 3D7) OX=36329 GN=PF3D7_1103800 PE=4 SV=1	PLAF7	1	13.01	13	6.259	#N/A	#N/A	5	2.818	1	0.623	#N/A	#N/A	#N/A	#N/A	4	1.81	#N/A	#N/A	1	0.8603	#N/A	#N/A
tr|C6KT19|C6KT19_PLAF7	Histone H3 OS=Plasmodium falciparum (isolate 3D7) OX=36329 GN=PF3D7_0617900 PE=3 SV=1	PLAF7	2	3.841	6	32.35	6	32.35	4	29.41	3	29.41	#N/A	#N/A	3	29.41	4	29.41	#N/A	#N/A	2	23.53	#N/A	#N/A
tr|Q8IAW0|Q8IAW0_PLAF7	Importin subunit alpha OS=Plasmodium falciparum (isolate 3D7) OX=36329 GN=PF3D7_0812400 PE=3 SV=1	PLAF7	1	6.443	3	10.83	1	3.67	4	8.624	#N/A	#N/A	#N/A	#N/A	1	3.67	1	3.67	#N/A	#N/A	1	2.385	#N/A	#N/A
tr|Q8IAX5|Q8IAX5_PLAF7	40S ribosomal protein S16, putative OS=Plasmodium falciparum (isolate 3D7) OX=36329 GN=PF3D7_0813900 PE=1 SV=1	PLAF7	2	13.19	7	43.75	6	43.75	4	29.86	#N/A	#N/A	#N/A	#N/A	#N/A	#N/A	1	8.333	#N/A	#N/A	#N/A	#N/A	#N/A	#N/A
tr|A0A5K1K925|A0A5K1K925_PLAF7	40S ribosomal protein S11 OS=Plasmodium falciparum (isolate 3D7) OX=36329 GN=PF3D7_0516200 PE=3 SV=1	PLAF7	1	7.285	6	36.42	2	25.83	4	27.15	#N/A	#N/A	#N/A	#N/A	#N/A	#N/A	2	15.89	#N/A	#N/A	#N/A	#N/A	#N/A	#N/A
tr|Q8IIN9|Q8IIN9_PLAF7	Nucleic acid binding protein, putative OS=Plasmodium falciparum (isolate 3D7) OX=36329 GN=PF3D7_1112400 PE=4 SV=1	PLAF7	#N/A	#N/A	#N/A	#N/A	5	31.94	4	19.37	#N/A	#N/A	#N/A	#N/A	1	12.57	4	19.37	#N/A	#N/A	#N/A	#N/A	#N/A	#N/A
tr|Q8IL02|Q8IL02_PLAF7	40S ribosomal protein S5 OS=Plasmodium falciparum (isolate 3D7) OX=36329 GN=PF3D7_1447000 PE=1 SV=1	PLAF7	2	6.985	8	25	4	16.54	4	16.54	#N/A	#N/A	#N/A	#N/A	#N/A	#N/A	#N/A	#N/A	#N/A	#N/A	#N/A	#N/A	#N/A	#N/A
tr|Q8IKF0|Q8IKF0_PLAF7	Eukaryotic initiation factor 4A OS=Plasmodium falciparum (isolate 3D7) OX=36329 GN=PF3D7_1468700 PE=3 SV=1	PLAF7	#N/A	#N/A	4	10.3	6	17.34	4	10.3	#N/A	#N/A	#N/A	#N/A	#N/A	#N/A	1	2.513	#N/A	#N/A	#N/A	#N/A	#N/A	#N/A
tr|Q8IB50|Q8IB50_PLAF7	Polyribonucleotide 5'-hydroxyl-kinase Clp1, putative OS=Plasmodium falciparum (isolate 3D7) OX=36329 GN=PF3D7_0821600 PE=4 SV=1	PLAF7	#N/A	#N/A	3	5.49	1	1.929	4	6.973	#N/A	#N/A	#N/A	#N/A	1	4.303	#N/A	#N/A	#N/A	#N/A	#N/A	#N/A	#N/A	#N/A
tr|Q8I0V3|Q8I0V3_PLAF7	60 kDa chaperonin OS=Plasmodium falciparum (isolate 3D7) OX=36329 GN=PF3D7_1232100 PE=3 SV=2	PLAF7	#N/A	#N/A	#N/A	#N/A	4	7.521	4	5.85	#N/A	#N/A	#N/A	#N/A	#N/A	#N/A	#N/A	#N/A	#N/A	#N/A	#N/A	#N/A	#N/A	#N/A
tr|Q8II99|Q8II99_PLAF7	WD repeat-containing protein, putative OS=Plasmodium falciparum (isolate 3D7) OX=36329 GN=PF3D7_1126500 PE=4 SV=1	PLAF7	#N/A	#N/A	6	4.971	2	1.462	4	3.143	#N/A	#N/A	#N/A	#N/A	#N/A	#N/A	#N/A	#N/A	#N/A	#N/A	#N/A	#N/A	#N/A	#N/A
sp|Q8ID94|YPF12_PLAF7	Uncharacterized protein MAL13P1.304 OS=Plasmodium falciparum (isolate 3D7) OX=36329 GN=MAL13P1.304 PE=1 SV=1	PLAF7	#N/A	#N/A	#N/A	#N/A	#N/A	#N/A	4	2.902	#N/A	#N/A	#N/A	#N/A	#N/A	#N/A	#N/A	#N/A	#N/A	#N/A	#N/A	#N/A	#N/A	#N/A
tr|Q8ILL5|Q8ILL5_PLAF7	NTF2 domain-containing protein OS=Plasmodium falciparum (isolate 3D7) OX=36329 GN=PF3D7_1423700 PE=4 SV=1	PLAF7	3	7.615	8	5.777	#N/A	#N/A	4	2.439	#N/A	#N/A	#N/A	#N/A	1	1.926	2	1.926	#N/A	#N/A	1	0.7702	#N/A	#N/A
tr|Q8IB09|Q8IB09_PLAF7	Uncharacterized protein OS=Plasmodium falciparum (isolate 3D7) OX=36329 GN=PF3D7_0817300 PE=4 SV=1	PLAF7	#N/A	#N/A	1	0.7159	1	0.4027	4	2.327	#N/A	#N/A	#N/A	#N/A	2	1.655	2	1.521	#N/A	#N/A	#N/A	#N/A	#N/A	#N/A
tr|Q7KQK2|Q7KQK2_PLAF7	Polyubiquitin OS=Plasmodium falciparum (isolate 3D7) OX=36329 GN=PF3D7_1211800 PE=4 SV=1	PLAF7	2	32.81	4	61.68	3	44.62	3	44.62	2	32.81	1	11.81	2	32.81	3	44.62	1	23.62	1	11.81	1	11.81
tr|Q8ID50|Q8ID50_PLAF7	Ubiquitin OS=Plasmodium falciparum (isolate 3D7) OX=36329 GN=PF3D7_1365900 PE=1 SV=1	PLAF7	2	19.53	4	42.19	3	26.56	3	26.56	2	19.53	1	7.031	2	19.53	3	26.56	1	14.06	1	7.031	1	7.031
tr|Q8IIU8|Q8IIU8_PLAF7	40S ribosomal protein S4 OS=Plasmodium falciparum (isolate 3D7) OX=36329 GN=PF3D7_1105400 PE=1 SV=2	PLAF7	1	4.598	8	41.38	5	27.59	3	18.01	#N/A	#N/A	#N/A	#N/A	1	4.598	1	8.046	1	4.598	1	4.598	1	4.598
tr|Q8IFP2|Q8IFP2_PLAF7	40S ribosomal protein S19 OS=Plasmodium falciparum (isolate 3D7) OX=36329 GN=PF3D7_0422400 PE=1 SV=1	PLAF7	1	5.294	7	48.82	2	11.18	3	16.47	#N/A	#N/A	#N/A	#N/A	1	5.294	#N/A	#N/A	#N/A	#N/A	#N/A	#N/A	#N/A	#N/A
tr|Q8I2Y5|Q8I2Y5_PLAF7	RNA-binding protein musashi, putative OS=Plasmodium falciparum (isolate 3D7) OX=36329 GN=PF3D7_0916700 PE=4 SV=1	PLAF7	1	0.7713	3	9.794	8	20.62	3	12.63	2	6.443	#N/A	#N/A	1	1.804	#N/A	#N/A	#N/A	#N/A	#N/A	#N/A	#N/A	#N/A
tr|Q8II24|Q8II24_PLAF7	Heat shock protein 70 OS=Plasmodium falciparum (isolate 3D7) OX=36329 GN=PF3D7_1134000 PE=3 SV=1	PLAF7	1	1.357	15	24.59	1	3.017	3	7.541	#N/A	#N/A	#N/A	#N/A	2	5.732	#N/A	#N/A	#N/A	#N/A	#N/A	#N/A	#N/A	#N/A
tr|Q8IBZ4|Q8IBZ4_PLAF7	Uncharacterized protein OS=Plasmodium falciparum (isolate 3D7) OX=36329 GN=PF3D7_0709500 PE=4 SV=1	PLAF7	2	11.85	#N/A	#N/A	4	24.44	3	24.44	#N/A	#N/A	#N/A	#N/A	3	17.78	3	24.44	#N/A	#N/A	#N/A	#N/A	#N/A	#N/A
tr|Q8IDS6|Q8IDS6_PLAF7	60S ribosomal protein L18a OS=Plasmodium falciparum (isolate 3D7) OX=36329 GN=PF3D7_1341200 PE=1 SV=1	PLAF7	2	9.783	6	39.67	2	13.59	3	19.02	#N/A	#N/A	#N/A	#N/A	#N/A	#N/A	#N/A	#N/A	#N/A	#N/A	#N/A	#N/A	#N/A	#N/A
tr|Q8IAZ3|Q8IAZ3_PLAF7	Eukaryotic translation initiation factor 3 subunit G OS=Plasmodium falciparum (isolate 3D7) OX=36329 GN=PF3D7_0815600 PE=3 SV=2	PLAF7	#N/A	#N/A	5	27.61	10	45.52	3	17.91	#N/A	#N/A	#N/A	#N/A	#N/A	#N/A	#N/A	#N/A	#N/A	#N/A	#N/A	#N/A	#N/A	#N/A
tr|Q8ILE8|Q8ILE8_PLAF7	60S ribosomal protein L14, putative OS=Plasmodium falciparum (isolate 3D7) OX=36329 GN=PF3D7_1431700 PE=1 SV=1	PLAF7	#N/A	#N/A	8	32.73	3	17.58	3	17.58	#N/A	#N/A	#N/A	#N/A	#N/A	#N/A	#N/A	#N/A	#N/A	#N/A	#N/A	#N/A	#N/A	#N/A
tr|Q8ID59|Q8ID59_PLAF7	DNA-directed RNA polymerases I, II, and III subunit RPABC1, putative OS=Plasmodium falciparum (isolate 3D7) OX=36329 GN=PF3D7_1364800 PE=3 SV=1	PLAF7	#N/A	#N/A	1	6.829	1	6.829	3	15.61	#N/A	#N/A	#N/A	#N/A	1	6.829	#N/A	#N/A	#N/A	#N/A	#N/A	#N/A	#N/A	#N/A
tr|Q8IJX3|Q8IJX3_PLAF7	Single-strand telomeric DNA-binding protein GBP2, putative OS=Plasmodium falciparum (isolate 3D7) OX=36329 GN=PF3D7_1006800 PE=4 SV=1	PLAF7	#N/A	#N/A	7	34.15	8	37.4	3	15.45	#N/A	#N/A	#N/A	#N/A	#N/A	#N/A	#N/A	#N/A	4	18.29	#N/A	#N/A	1	4.065
sp|O97313|RS3A_PLAF7	40S ribosomal protein S3a OS=Plasmodium falciparum (isolate 3D7) OX=36329 GN=MAL3P7.35 PE=1 SV=1	PLAF7	#N/A	#N/A	7	42.37	6	33.97	3	14.89	#N/A	#N/A	#N/A	#N/A	#N/A	#N/A	1	6.107	#N/A	#N/A	#N/A	#N/A	#N/A	#N/A
tr|Q8I2M0|Q8I2M0_PLAF7	Transcription initiation factor TFIID subunit 7, putative OS=Plasmodium falciparum (isolate 3D7) OX=36329 GN=PF3D7_0929000 PE=3 SV=1	PLAF7	#N/A	#N/A	#N/A	#N/A	#N/A	#N/A	3	12.59	#N/A	#N/A	#N/A	#N/A	#N/A	#N/A	#N/A	#N/A	#N/A	#N/A	#N/A	#N/A	#N/A	#N/A
tr|Q8IM23|Q8IM23_PLAF7	rRNA 2'-O-methyltransferase fibrillarin, putative OS=Plasmodium falciparum (isolate 3D7) OX=36329 GN=PF3D7_1407100 PE=3 SV=1	PLAF7	#N/A	#N/A	4	18.24	11	34.28	3	12.26	#N/A	#N/A	#N/A	#N/A	#N/A	#N/A	#N/A	#N/A	#N/A	#N/A	#N/A	#N/A	#N/A	#N/A
tr|Q8IE67|Q8IE67_PLAF7	Phosphoribosylpyrophosphate synthetase OS=Plasmodium falciparum (isolate 3D7) OX=36329 GN=PF3D7_1325100 PE=3 SV=1	PLAF7	1	2.288	8	24.49	#N/A	#N/A	3	10.53	#N/A	#N/A	#N/A	#N/A	1	2.288	1	2.288	#N/A	#N/A	#N/A	#N/A	#N/A	#N/A
tr|Q8I450|Q8I450_PLAF7	Actin-like protein, putative OS=Plasmodium falciparum (isolate 3D7) OX=36329 GN=PF3D7_0505200 PE=3 SV=1	PLAF7	#N/A	#N/A	#N/A	#N/A	#N/A	#N/A	3	9.204	#N/A	#N/A	#N/A	#N/A	#N/A	#N/A	#N/A	#N/A	#N/A	#N/A	#N/A	#N/A	#N/A	#N/A
tr|A0A5K1K8Y8|A0A5K1K8Y8_PLAF7	DNA/RNA-binding protein Alba 4 OS=Plasmodium falciparum (isolate 3D7) OX=36329 GN=PF3D7_1347500 PE=4 SV=1	PLAF7	#N/A	#N/A	7	17.2	#N/A	#N/A	3	8.871	#N/A	#N/A	#N/A	#N/A	#N/A	#N/A	#N/A	#N/A	9	24.19	#N/A	#N/A	#N/A	#N/A
tr|C0H4Z7|C0H4Z7_PLAF7	Uncharacterized protein OS=Plasmodium falciparum (isolate 3D7) OX=36329 GN=PF3D7_0831400 PE=4 SV=1	PLAF7	#N/A	#N/A	4	11.26	1	2.318	3	8.609	#N/A	#N/A	#N/A	#N/A	1	2.318	#N/A	#N/A	#N/A	#N/A	#N/A	#N/A	#N/A	#N/A
tr|Q8I3V8|Q8I3V8_PLAF7	Pre-mRNA-splicing factor CWC2, putative OS=Plasmodium falciparum (isolate 3D7) OX=36329 GN=PF3D7_0515000 PE=3 SV=1	PLAF7	#N/A	#N/A	3	4.245	#N/A	#N/A	3	5.425	#N/A	#N/A	#N/A	#N/A	#N/A	#N/A	#N/A	#N/A	#N/A	#N/A	#N/A	#N/A	#N/A	#N/A
tr|Q8IKJ7|Q8IKJ7_PLAF7	YL1 nuclear protein, putative OS=Plasmodium falciparum (isolate 3D7) OX=36329 GN=PF3D7_1464000 PE=3 SV=1	PLAF7	1	1.418	#N/A	#N/A	#N/A	#N/A	3	4.397	#N/A	#N/A	#N/A	#N/A	#N/A	#N/A	1	1.418	#N/A	#N/A	#N/A	#N/A	#N/A	#N/A
tr|C0H571|C0H571_PLAF7	High molecular weight rhoptry protein 2 OS=Plasmodium falciparum (isolate 3D7) OX=36329 GN=PF3D7_0929400 PE=4 SV=1	PLAF7	#N/A	#N/A	11	11.39	#N/A	#N/A	3	3.701	#N/A	#N/A	#N/A	#N/A	#N/A	#N/A	3	2.104	#N/A	#N/A	#N/A	#N/A	#N/A	#N/A
tr|A0A5K1K8J1|A0A5K1K8J1_PLAF7	Uncharacterized protein OS=Plasmodium falciparum (isolate 3D7) OX=36329 GN=PF3D7_1329500 PE=4 SV=1	PLAF7	#N/A	#N/A	#N/A	#N/A	1	1.193	3	3.254	#N/A	#N/A	#N/A	#N/A	2	2.223	1	0.5965	#N/A	#N/A	#N/A	#N/A	#N/A	#N/A
tr|Q8I415|Q8I415_PLAF7	Single-stranded DNA-binding protein OS=Plasmodium falciparum (isolate 3D7) OX=36329 GN=PF3D7_0508800 PE=1 SV=1	PLAF7	1	4.93	2	9.507	1	4.93	2	13.38	1	4.93	1	4.93	1	4.93	2	9.507	1	4.93	1	4.93	2	9.507
tr|Q8II23|Q8II23_PLAF7	Protein disulfide isomerase OS=Plasmodium falciparum (isolate 3D7) OX=36329 GN=PF3D7_1134100 PE=4 SV=1	PLAF7	2	4.255	4	11.82	1	1.891	2	4.255	1	1.891	#N/A	#N/A	1	1.891	1	1.891	1	1.891	#N/A	#N/A	1	4.255
tr|Q8IL83|Q8IL83_PLAF7	Cleavage and polyadenylation specificity factor subunit 3, putative OS=Plasmodium falciparum (isolate 3D7) OX=36329 GN=PF3D7_1438500 PE=4 SV=1	PLAF7	1	1.142	1	2.511	1	1.142	2	3.995	#N/A	#N/A	#N/A	#N/A	1	1.142	1	2.055	#N/A	#N/A	#N/A	#N/A	#N/A	#N/A
tr|Q8IET7|Q8IET7_PLAF7	40S ribosomal protein S7 OS=Plasmodium falciparum (isolate 3D7) OX=36329 GN=PF3D7_1302800 PE=1 SV=1	PLAF7	#N/A	#N/A	5	30.93	2	20.62	2	36.08	#N/A	#N/A	#N/A	#N/A	#N/A	#N/A	#N/A	#N/A	#N/A	#N/A	#N/A	#N/A	#N/A	#N/A
tr|C0H4T2|C0H4T2_PLAF7	Histone acetyltransferase subunit NuA4, putative OS=Plasmodium falciparum (isolate 3D7) OX=36329 GN=PF3D7_0809500 PE=3 SV=1	PLAF7	#N/A	#N/A	#N/A	#N/A	#N/A	#N/A	2	34.62	#N/A	#N/A	#N/A	#N/A	#N/A	#N/A	#N/A	#N/A	#N/A	#N/A	#N/A	#N/A	#N/A	#N/A
tr|Q8ILN8|Q8ILN8_PLAF7	40S ribosomal protein S25 OS=Plasmodium falciparum (isolate 3D7) OX=36329 GN=PF3D7_1421200 PE=1 SV=2	PLAF7	#N/A	#N/A	2	20.95	2	20.95	2	20.95	#N/A	#N/A	#N/A	#N/A	1	9.524	1	20.95	#N/A	#N/A	#N/A	#N/A	#N/A	#N/A
tr|Q8IE09|Q8IE09_PLAF7	60S ribosomal protein L23, putative OS=Plasmodium falciparum (isolate 3D7) OX=36329 GN=PF3D7_1331800 PE=1 SV=1	PLAF7	#N/A	#N/A	2	17.99	2	17.99	2	17.99	#N/A	#N/A	#N/A	#N/A	#N/A	#N/A	#N/A	#N/A	#N/A	#N/A	#N/A	#N/A	#N/A	#N/A
tr|Q8I502|Q8I502_PLAF7	40S ribosomal protein S17, putative OS=Plasmodium falciparum (isolate 3D7) OX=36329 GN=PF3D7_1242700 PE=1 SV=1	PLAF7	#N/A	#N/A	11	62.77	3	20.44	2	16.06	#N/A	#N/A	#N/A	#N/A	#N/A	#N/A	#N/A	#N/A	#N/A	#N/A	#N/A	#N/A	#N/A	#N/A
tr|Q8IDB0|Q8IDB0_PLAF7	40S ribosomal protein S15 OS=Plasmodium falciparum (isolate 3D7) OX=36329 GN=PF3D7_1358800 PE=1 SV=1	PLAF7	#N/A	#N/A	7	56.95	7	56.95	2	15.89	#N/A	#N/A	#N/A	#N/A	#N/A	#N/A	#N/A	#N/A	#N/A	#N/A	#N/A	#N/A	#N/A	#N/A
tr|O77395|O77395_PLAF7	40S ribosomal protein S15A, putative OS=Plasmodium falciparum (isolate 3D7) OX=36329 GN=PF3D7_0316800 PE=1 SV=1	PLAF7	#N/A	#N/A	2	26.15	2	13.08	2	13.08	#N/A	#N/A	#N/A	#N/A	#N/A	#N/A	#N/A	#N/A	#N/A	#N/A	#N/A	#N/A	#N/A	#N/A
tr|Q8IDR9|Q8IDR9_PLAF7	40S ribosomal protein S6 OS=Plasmodium falciparum (isolate 3D7) OX=36329 GN=PF3D7_1342000 PE=1 SV=1	PLAF7	#N/A	#N/A	6	28.1	6	24.51	2	13.07	#N/A	#N/A	#N/A	#N/A	#N/A	#N/A	#N/A	#N/A	#N/A	#N/A	#N/A	#N/A	#N/A	#N/A
tr|Q8ILA9|Q8ILA9_PLAF7	Clathrin light chain OS=Plasmodium falciparum (isolate 3D7) OX=36329 GN=PF3D7_1435500 PE=3 SV=1	PLAF7	#N/A	#N/A	#N/A	#N/A	4	13.78	2	12.6	#N/A	#N/A	#N/A	#N/A	2	4.331	2	7.087	#N/A	#N/A	#N/A	#N/A	#N/A	#N/A
tr|Q8IM10|Q8IM10_PLAF7	40S ribosomal protein S8 OS=Plasmodium falciparum (isolate 3D7) OX=36329 GN=PF3D7_1408600 PE=1 SV=1	PLAF7	1	5.046	6	32.57	5	32.11	2	11.93	#N/A	#N/A	#N/A	#N/A	#N/A	#N/A	#N/A	#N/A	#N/A	#N/A	#N/A	#N/A	#N/A	#N/A
tr|Q8IBQ5|Q8IBQ5_PLAF7	40S ribosomal protein S10, putative OS=Plasmodium falciparum (isolate 3D7) OX=36329 GN=PF3D7_0719700 PE=1 SV=1	PLAF7	#N/A	#N/A	2	16.79	#N/A	#N/A	2	11.68	#N/A	#N/A	#N/A	#N/A	#N/A	#N/A	#N/A	#N/A	#N/A	#N/A	#N/A	#N/A	#N/A	#N/A
tr|Q7K6A1|Q7K6A1_PLAF7	Histone deacetylase OS=Plasmodium falciparum (isolate 3D7) OX=36329 GN=PF3D7_0925700 PE=3 SV=1	PLAF7	#N/A	#N/A	#N/A	#N/A	#N/A	#N/A	2	11.14	#N/A	#N/A	#N/A	#N/A	#N/A	#N/A	#N/A	#N/A	#N/A	#N/A	#N/A	#N/A	#N/A	#N/A
tr|Q8IIA2|Q8IIA2_PLAF7	40S ribosomal protein S18, putative OS=Plasmodium falciparum (isolate 3D7) OX=36329 GN=PF3D7_1126200 PE=1 SV=1	PLAF7	#N/A	#N/A	4	31.41	3	25.64	2	10.9	#N/A	#N/A	#N/A	#N/A	#N/A	#N/A	#N/A	#N/A	#N/A	#N/A	#N/A	#N/A	#N/A	#N/A
tr|O77381|O77381_PLAF7	40S ribosomal protein S11, putative OS=Plasmodium falciparum (isolate 3D7) OX=36329 GN=PF3D7_0317600 PE=1 SV=2	PLAF7	1	5.59	5	26.71	2	10.56	2	10.56	#N/A	#N/A	#N/A	#N/A	#N/A	#N/A	#N/A	#N/A	#N/A	#N/A	#N/A	#N/A	#N/A	#N/A
tr|C6KSY6|C6KSY6_PLAF7	60S ribosomal protein L19 OS=Plasmodium falciparum (isolate 3D7) OX=36329 GN=PF3D7_0614500 PE=1 SV=1	PLAF7	#N/A	#N/A	2	9.341	2	9.341	2	9.341	#N/A	#N/A	#N/A	#N/A	#N/A	#N/A	#N/A	#N/A	#N/A	#N/A	#N/A	#N/A	#N/A	#N/A
tr|Q8I3T9|Q8I3T9_PLAF7	60S ribosomal protein L2 OS=Plasmodium falciparum (isolate 3D7) OX=36329 GN=PF3D7_0516900 PE=1 SV=1	PLAF7	#N/A	#N/A	5	18.08	2	11.92	2	9.231	#N/A	#N/A	#N/A	#N/A	#N/A	#N/A	#N/A	#N/A	#N/A	#N/A	#N/A	#N/A	#N/A	#N/A
tr|A0A144A3N9|A0A144A3N9_PLAF7	Actin II OS=Plasmodium falciparum (isolate 3D7) OX=36329 GN=PF3D7_1412500 PE=3 SV=1	PLAF7	#N/A	#N/A	#N/A	#N/A	#N/A	#N/A	2	9.043	#N/A	#N/A	#N/A	#N/A	#N/A	#N/A	#N/A	#N/A	#N/A	#N/A	#N/A	#N/A	#N/A	#N/A
sp|Q8ILW9|ACT2_PLAF7	Actin-2 OS=Plasmodium falciparum (isolate 3D7) OX=36329 GN=PF14_0124 PE=3 SV=1	PLAF7	#N/A	#N/A	#N/A	#N/A	#N/A	#N/A	2	9.043	#N/A	#N/A	#N/A	#N/A	#N/A	#N/A	#N/A	#N/A	#N/A	#N/A	#N/A	#N/A	#N/A	#N/A
tr|Q8IJC6|Q8IJC6_PLAF7	60S ribosomal protein L3 OS=Plasmodium falciparum (isolate 3D7) OX=36329 GN=PF3D7_1027800 PE=1 SV=1	PLAF7	#N/A	#N/A	9	25.91	3	11.66	2	8.29	#N/A	#N/A	#N/A	#N/A	#N/A	#N/A	#N/A	#N/A	#N/A	#N/A	#N/A	#N/A	#N/A	#N/A
tr|Q8IM16|Q8IM16_PLAF7	Plasmepsin IV OS=Plasmodium falciparum (isolate 3D7) OX=36329 GN=PF3D7_1407800 PE=1 SV=1	PLAF7	#N/A	#N/A	#N/A	#N/A	#N/A	#N/A	2	8.241	#N/A	#N/A	#N/A	#N/A	#N/A	#N/A	#N/A	#N/A	#N/A	#N/A	#N/A	#N/A	#N/A	#N/A
tr|Q8IJV7|Q8IJV7_PLAF7	Nucleolar protein 5, putative OS=Plasmodium falciparum (isolate 3D7) OX=36329 GN=PF3D7_1008800 PE=3 SV=1	PLAF7	#N/A	#N/A	2	6.397	7	17.7	2	7.889	#N/A	#N/A	#N/A	#N/A	#N/A	#N/A	#N/A	#N/A	#N/A	#N/A	#N/A	#N/A	#N/A	#N/A
tr|C0H4U4|C0H4U4_PLAF7	NPL domain-containing protein OS=Plasmodium falciparum (isolate 3D7) OX=36329 GN=PF3D7_0813300 PE=4 SV=1	PLAF7	#N/A	#N/A	2	10.48	6	25.71	2	7.619	#N/A	#N/A	#N/A	#N/A	#N/A	#N/A	#N/A	#N/A	#N/A	#N/A	#N/A	#N/A	#N/A	#N/A
tr|Q8IHT3|Q8IHT3_PLAF7	DNA-directed RNA polymerases I and III subunit RPAC1, putative OS=Plasmodium falciparum (isolate 3D7) OX=36329 GN=PF3D7_1143300 PE=4 SV=1	PLAF7	#N/A	#N/A	1	3.003	#N/A	#N/A	2	6.907	#N/A	#N/A	#N/A	#N/A	#N/A	#N/A	#N/A	#N/A	#N/A	#N/A	#N/A	#N/A	#N/A	#N/A
tr|Q8I207|Q8I207_PLAF7	PRESAN domain-containing protein OS=Plasmodium falciparum (isolate 3D7) OX=36329 GN=PF3D7_0401800 PE=4 SV=1	PLAF7	#N/A	#N/A	5	10.71	4	9.107	2	5.357	#N/A	#N/A	#N/A	#N/A	1	1.429	#N/A	#N/A	#N/A	#N/A	#N/A	#N/A	#N/A	#N/A
tr|Q8IJ34|Q8IJ34_PLAF7	ADP/ATP transporter on adenylate translocase OS=Plasmodium falciparum (isolate 3D7) OX=36329 GN=PF3D7_1037300 PE=3 SV=1	PLAF7	#N/A	#N/A	2	8.306	2	5.316	2	5.316	#N/A	#N/A	#N/A	#N/A	#N/A	#N/A	#N/A	#N/A	#N/A	#N/A	#N/A	#N/A	#N/A	#N/A
tr|C6KT34|C6KT34_PLAF7	Cell division cycle protein 48 homologue, putative OS=Plasmodium falciparum (isolate 3D7) OX=36329 GN=PF3D7_0619400 PE=4 SV=1	PLAF7	#N/A	#N/A	#N/A	#N/A	#N/A	#N/A	2	4.71	#N/A	#N/A	#N/A	#N/A	#N/A	#N/A	#N/A	#N/A	#N/A	#N/A	#N/A	#N/A	#N/A	#N/A
tr|C6KSN1|C6KSN1_PLAF7	RNA-binding protein, putative OS=Plasmodium falciparum (isolate 3D7) OX=36329 GN=PF3D7_0603100 PE=3 SV=1	PLAF7	2	4.646	3	7.965	#N/A	#N/A	2	4.646	#N/A	#N/A	#N/A	#N/A	#N/A	#N/A	1	6.637	#N/A	#N/A	#N/A	#N/A	#N/A	#N/A
tr|Q8I3I5|Q8I3I5_PLAF7	Eukaryotic translation initiation factor 3 subunit E OS=Plasmodium falciparum (isolate 3D7) OX=36329 GN=PF3D7_0528200 PE=3 SV=1	PLAF7	#N/A	#N/A	6	10.44	2	6.383	2	4.062	#N/A	#N/A	#N/A	#N/A	#N/A	#N/A	#N/A	#N/A	#N/A	#N/A	#N/A	#N/A	#N/A	#N/A
tr|C6KT13|C6KT13_PLAF7	Uncharacterized protein OS=Plasmodium falciparum (isolate 3D7) OX=36329 GN=PF3D7_0617200 PE=4 SV=1	PLAF7	#N/A	#N/A	3	7.848	#N/A	#N/A	2	4.036	#N/A	#N/A	#N/A	#N/A	#N/A	#N/A	1	4.036	#N/A	#N/A	#N/A	#N/A	#N/A	#N/A
tr|Q8I1Q5|Q8I1Q5_PLAF7	Eukaryotic translation initiation factor 3 subunit M OS=Plasmodium falciparum (isolate 3D7) OX=36329 GN=PF3D7_0418200 PE=3 SV=1	PLAF7	#N/A	#N/A	10	20.05	9	22.84	2	3.963	#N/A	#N/A	#N/A	#N/A	#N/A	#N/A	#N/A	#N/A	#N/A	#N/A	#N/A	#N/A	#N/A	#N/A
tr|Q8I5M6|Q8I5M6_PLAF7	Symplekin_C domain-containing protein OS=Plasmodium falciparum (isolate 3D7) OX=36329 GN=PF3D7_1218200 PE=4 SV=1	PLAF7	#N/A	#N/A	1	1.125	#N/A	#N/A	2	2.999	#N/A	#N/A	#N/A	#N/A	#N/A	#N/A	#N/A	#N/A	#N/A	#N/A	#N/A	#N/A	#N/A	#N/A
tr|Q8IIW0|Q8IIW0_PLAF7	Chromatin remodeling protein OS=Plasmodium falciparum (isolate 3D7) OX=36329 GN=PF3D7_1104200 PE=4 SV=1	PLAF7	#N/A	#N/A	11	8.696	4	3.857	2	2.735	#N/A	#N/A	#N/A	#N/A	#N/A	#N/A	#N/A	#N/A	#N/A	#N/A	#N/A	#N/A	#N/A	#N/A
tr|Q8I4U7|Q8I4U7_PLAF7	Uncharacterized protein OS=Plasmodium falciparum (isolate 3D7) OX=36329 GN=PF3D7_1248700 PE=4 SV=1	PLAF7	#N/A	#N/A	5	3.419	1	1.911	2	1.81	#N/A	#N/A	#N/A	#N/A	#N/A	#N/A	#N/A	#N/A	#N/A	#N/A	#N/A	#N/A	#N/A	#N/A
tr|O77360|O77360_PLAF7	ATP-dependent RNA helicase DHX57, putative OS=Plasmodium falciparum (isolate 3D7) OX=36329 GN=PF3D7_0310500 PE=4 SV=1	PLAF7	#N/A	#N/A	12	7.096	2	1.719	2	1.19	#N/A	#N/A	#N/A	#N/A	#N/A	#N/A	#N/A	#N/A	#N/A	#N/A	#N/A	#N/A	#N/A	#N/A
tr|A0A144A1P7|A0A144A1P7_PLAF7	HSA domain-containing protein OS=Plasmodium falciparum (isolate 3D7) OX=36329 GN=PF3D7_1417600 PE=4 SV=1	PLAF7	#N/A	#N/A	#N/A	#N/A	#N/A	#N/A	2	0.4505	#N/A	#N/A	#N/A	#N/A	#N/A	#N/A	1	0.2574	#N/A	#N/A	1	0.2574	#N/A	#N/A
sp|Q8ILR9|YPF17_PLAF7	Protein PF14_0175 OS=Plasmodium falciparum (isolate 3D7) OX=36329 GN=PF14_0175 PE=1 SV=1	PLAF7	#N/A	#N/A	#N/A	#N/A	#N/A	#N/A	2	0.4505	#N/A	#N/A	#N/A	#N/A	#N/A	#N/A	1	0.2574	#N/A	#N/A	1	0.2574	#N/A	#N/A
tr|Q8IES7|Q8IES7_PLAF7	Uncharacterized protein OS=Plasmodium falciparum (isolate 3D7) OX=36329 GN=PF3D7_1303800 PE=4 SV=1	PLAF7	#N/A	#N/A	#N/A	#N/A	#N/A	#N/A	2	0.3667	#N/A	#N/A	#N/A	#N/A	#N/A	#N/A	#N/A	#N/A	#N/A	#N/A	#N/A	#N/A	#N/A	#N/A
tr|Q8ILK3|Q8ILK3_PLAF7	60S ribosomal protein L21 OS=Plasmodium falciparum (isolate 3D7) OX=36329 GN=PF3D7_1426000 PE=1 SV=1	PLAF7	1	8.075	3	21.12	1	8.075	1	8.075	#N/A	#N/A	#N/A	#N/A	1	8.075	1	8.075	#N/A	#N/A	#N/A	#N/A	#N/A	#N/A
tr|Q8ILV2|Q8ILV2_PLAF7	60S ribosomal protein L10, putative OS=Plasmodium falciparum (isolate 3D7) OX=36329 GN=PF3D7_1414300 PE=1 SV=1	PLAF7	1	5.023	3	15.07	1	5.023	1	5.023	#N/A	#N/A	#N/A	#N/A	1	5.023	1	5.023	#N/A	#N/A	#N/A	#N/A	#N/A	#N/A
tr|C6KTC9|C6KTC9_PLAF7	Polyadenylate-binding protein 3, putative OS=Plasmodium falciparum (isolate 3D7) OX=36329 GN=PF3D7_0629400 PE=4 SV=1	PLAF7	1	1.154	3	3.718	1	1.154	1	1.154	#N/A	#N/A	#N/A	#N/A	1	2.179	1	1.154	#N/A	#N/A	1	1.154	#N/A	#N/A
tr|O77371|O77371_PLAF7	Cleavage and polyadenylation specificity factor, putative OS=Plasmodium falciparum (isolate 3D7) OX=36329 GN=PF3D7_0318600 PE=4 SV=1	PLAF7	1	0.9833	1	0.9833	1	0.9833	1	0.9833	#N/A	#N/A	#N/A	#N/A	1	0.9833	1	0.9833	#N/A	#N/A	#N/A	#N/A	#N/A	#N/A
tr|O96258|O96258_PLAF7	40S ribosomal protein S26 OS=Plasmodium falciparum (isolate 3D7) OX=36329 GN=PF3D7_0217800 PE=1 SV=1	PLAF7	#N/A	#N/A	2	19.63	2	19.63	1	19.63	#N/A	#N/A	#N/A	#N/A	#N/A	#N/A	#N/A	#N/A	#N/A	#N/A	#N/A	#N/A	#N/A	#N/A
tr|Q8I3R0|Q8I3R0_PLAF7	40S ribosomal protein S9, putative OS=Plasmodium falciparum (isolate 3D7) OX=36329 GN=PF3D7_0520000 PE=1 SV=1	PLAF7	1	3.67	7	33.86	6	29.63	1	16.93	#N/A	#N/A	#N/A	#N/A	#N/A	#N/A	#N/A	#N/A	#N/A	#N/A	#N/A	#N/A	#N/A	#N/A
tr|Q8IE85|Q8IE85_PLAF7	60S ribosomal protein L6, putative OS=Plasmodium falciparum (isolate 3D7) OX=36329 GN=PF3D7_1323100 PE=1 SV=1	PLAF7	#N/A	#N/A	5	26.32	3	12.63	1	12.63	#N/A	#N/A	#N/A	#N/A	#N/A	#N/A	#N/A	#N/A	#N/A	#N/A	#N/A	#N/A	#N/A	#N/A
tr|A0A5K1K8T4|A0A5K1K8T4_PLAF7	Uncharacterized protein OS=Plasmodium falciparum (isolate 3D7) OX=36329 GN=PF3D7_1329600 PE=4 SV=1	PLAF7	#N/A	#N/A	#N/A	#N/A	#N/A	#N/A	1	12.62	#N/A	#N/A	#N/A	#N/A	#N/A	#N/A	#N/A	#N/A	#N/A	#N/A	#N/A	#N/A	#N/A	#N/A
tr|Q8I616|Q8I616_PLAF7	High mobility group protein B1 OS=Plasmodium falciparum (isolate 3D7) OX=36329 GN=PF3D7_1202900 PE=4 SV=1	PLAF7	#N/A	#N/A	1	10.31	#N/A	#N/A	1	10.31	#N/A	#N/A	#N/A	#N/A	#N/A	#N/A	#N/A	#N/A	#N/A	#N/A	#N/A	#N/A	#N/A	#N/A
tr|O77315|O77315_PLAF7	DNA-directed RNA polymerases I, II, and III subunit RPABC2, putative OS=Plasmodium falciparum (isolate 3D7) OX=36329 GN=PF3D7_0303300 PE=3 SV=2	PLAF7	#N/A	#N/A	2	9.804	#N/A	#N/A	1	9.804	#N/A	#N/A	#N/A	#N/A	#N/A	#N/A	#N/A	#N/A	#N/A	#N/A	#N/A	#N/A	#N/A	#N/A
tr|Q8IHT9|Q8IHT9_PLAF7	60S ribosomal protein L35ae, putative OS=Plasmodium falciparum (isolate 3D7) OX=36329 GN=PF3D7_1142600 PE=1 SV=1	PLAF7	#N/A	#N/A	4	26.43	1	14.29	1	8.571	#N/A	#N/A	#N/A	#N/A	#N/A	#N/A	#N/A	#N/A	#N/A	#N/A	#N/A	#N/A	#N/A	#N/A
tr|Q8I446|Q8I446_PLAF7	BCNT-C domain-containing protein OS=Plasmodium falciparum (isolate 3D7) OX=36329 GN=PF3D7_0505600 PE=4 SV=1	PLAF7	#N/A	#N/A	#N/A	#N/A	#N/A	#N/A	1	8.408	#N/A	#N/A	#N/A	#N/A	#N/A	#N/A	#N/A	#N/A	#N/A	#N/A	#N/A	#N/A	#N/A	#N/A
tr|Q8IDI5|Q8IDI5_PLAF7	60S ribosomal protein L17, putative OS=Plasmodium falciparum (isolate 3D7) OX=36329 GN=PF3D7_1351400 PE=1 SV=1	PLAF7	#N/A	#N/A	5	27.09	3	23.15	1	7.882	#N/A	#N/A	#N/A	#N/A	#N/A	#N/A	#N/A	#N/A	#N/A	#N/A	#N/A	#N/A	#N/A	#N/A
tr|Q8IK02|Q8IK02_PLAF7	40S ribosomal protein S20e, putative OS=Plasmodium falciparum (isolate 3D7) OX=36329 GN=PF3D7_1003500 PE=1 SV=1	PLAF7	1	7.627	1	7.627	1	7.627	1	7.627	#N/A	#N/A	#N/A	#N/A	#N/A	#N/A	1	7.627	#N/A	#N/A	#N/A	#N/A	#N/A	#N/A
tr|C0H5C2|C0H5C2_PLAF7	40S ribosomal protein S19 OS=Plasmodium falciparum (isolate 3D7) OX=36329 GN=PF3D7_1317800 PE=1 SV=1	PLAF7	#N/A	#N/A	2	11.72	2	11.72	1	7.586	#N/A	#N/A	#N/A	#N/A	#N/A	#N/A	1	7.586	#N/A	#N/A	#N/A	#N/A	#N/A	#N/A
tr|Q8IJZ7|Q8IJZ7_PLAF7	60S ribosomal protein L13, putative OS=Plasmodium falciparum (isolate 3D7) OX=36329 GN=PF3D7_1004000 PE=1 SV=1	PLAF7	#N/A	#N/A	3	24.26	2	13.37	1	6.931	#N/A	#N/A	#N/A	#N/A	#N/A	#N/A	#N/A	#N/A	#N/A	#N/A	#N/A	#N/A	#N/A	#N/A
tr|Q8I5R8|Q8I5R8_PLAF7	DNA-directed RNA polymerases I, II, and III subunit RPABC3 OS=Plasmodium falciparum (isolate 3D7) OX=36329 GN=PF3D7_1213700 PE=3 SV=1	PLAF7	#N/A	#N/A	#N/A	#N/A	#N/A	#N/A	1	6.897	#N/A	#N/A	#N/A	#N/A	#N/A	#N/A	#N/A	#N/A	#N/A	#N/A	#N/A	#N/A	#N/A	#N/A
tr|A0A5K1K928|A0A5K1K928_PLAF7	Zinc finger protein, putative OS=Plasmodium falciparum (isolate 3D7) OX=36329 GN=PF3D7_1317400 PE=4 SV=1	PLAF7	#N/A	#N/A	1	11.71	1	6.829	1	6.829	#N/A	#N/A	#N/A	#N/A	#N/A	#N/A	#N/A	#N/A	#N/A	#N/A	#N/A	#N/A	#N/A	#N/A
tr|Q8IJ28|Q8IJ28_PLAF7	Antigen UB05 OS=Plasmodium falciparum (isolate 3D7) OX=36329 GN=PF3D7_1038000.1 PE=4 SV=2	PLAF7	#N/A	#N/A	1	12.61	#N/A	#N/A	1	6.723	#N/A	#N/A	#N/A	#N/A	#N/A	#N/A	#N/A	#N/A	#N/A	#N/A	#N/A	#N/A	#N/A	#N/A
tr|A0A143ZXE4|A0A143ZXE4_PLAF7	Antigen UB05 OS=Plasmodium falciparum (isolate 3D7) OX=36329 GN=PF3D7_1038000.2 PE=4 SV=1	PLAF7	#N/A	#N/A	1	12.5	#N/A	#N/A	1	6.667	#N/A	#N/A	#N/A	#N/A	#N/A	#N/A	#N/A	#N/A	#N/A	#N/A	#N/A	#N/A	#N/A	#N/A
tr|Q8IB51|Q8IB51_PLAF7	60S ribosomal protein L22, putative OS=Plasmodium falciparum (isolate 3D7) OX=36329 GN=PF3D7_0821700 PE=1 SV=1	PLAF7	#N/A	#N/A	2	16.55	2	16.55	1	6.475	#N/A	#N/A	#N/A	#N/A	#N/A	#N/A	#N/A	#N/A	#N/A	#N/A	#N/A	#N/A	#N/A	#N/A
tr|Q8IKM5|Q8IKM5_PLAF7	60S ribosomal protein L27 OS=Plasmodium falciparum (isolate 3D7) OX=36329 GN=PF3D7_1460700 PE=1 SV=2	PLAF7	#N/A	#N/A	6	39.04	4	26.71	1	6.164	#N/A	#N/A	#N/A	#N/A	#N/A	#N/A	#N/A	#N/A	#N/A	#N/A	#N/A	#N/A	#N/A	#N/A
tr|Q9TY94|Q9TY94_PLAF7	ATP-dependent RNA helicase UAP56 OS=Plasmodium falciparum (isolate 3D7) OX=36329 GN=PF3D7_0209800 PE=4 SV=1	PLAF7	#N/A	#N/A	1	5.908	1	2.188	1	5.908	#N/A	#N/A	#N/A	#N/A	#N/A	#N/A	#N/A	#N/A	#N/A	#N/A	#N/A	#N/A	#N/A	#N/A
tr|O97248|O97248_PLAF7	40S ribosomal protein S23, putative OS=Plasmodium falciparum (isolate 3D7) OX=36329 GN=PF3D7_0306900 PE=1 SV=1	PLAF7	1	5.517	2	20	1	11.72	1	5.517	#N/A	#N/A	#N/A	#N/A	#N/A	#N/A	#N/A	#N/A	#N/A	#N/A	#N/A	#N/A	#N/A	#N/A
tr|Q8I2R8|Q8I2R8_PLAF7	Polyadenylate-binding protein 2, putative OS=Plasmodium falciparum (isolate 3D7) OX=36329 GN=PF3D7_0923900 PE=4 SV=1	PLAF7	#N/A	#N/A	2	14.36	#N/A	#N/A	1	5.446	#N/A	#N/A	#N/A	#N/A	#N/A	#N/A	#N/A	#N/A	#N/A	#N/A	#N/A	#N/A	#N/A	#N/A
tr|Q8IBA0|Q8IBA0_PLAF7	Receptor for activated c kinase OS=Plasmodium falciparum (isolate 3D7) OX=36329 GN=PF3D7_0826700 PE=4 SV=1	PLAF7	#N/A	#N/A	1	3.096	1	5.263	1	5.263	#N/A	#N/A	#N/A	#N/A	#N/A	#N/A	1	3.096	#N/A	#N/A	#N/A	#N/A	#N/A	#N/A
tr|A0A5K1K8J0|A0A5K1K8J0_PLAF7	RNA lariat debranching enzyme, putative OS=Plasmodium falciparum (isolate 3D7) OX=36329 GN=PF3D7_1340600 PE=4 SV=1	PLAF7	#N/A	#N/A	1	5.739	1	1.565	1	4.696	#N/A	#N/A	#N/A	#N/A	#N/A	#N/A	#N/A	#N/A	#N/A	#N/A	1	2.783	#N/A	#N/A
tr|C6KSS4|C6KSS4_PLAF7	Spindle assembly abnormal protein 6, putative OS=Plasmodium falciparum (isolate 3D7) OX=36329 GN=PF3D7_0607600 PE=4 SV=1	PLAF7	#N/A	#N/A	#N/A	#N/A	1	0.9292	1	4.646	#N/A	#N/A	#N/A	#N/A	#N/A	#N/A	2	1.858	#N/A	#N/A	#N/A	#N/A	#N/A	#N/A
tr|Q8IBN5|Q8IBN5_PLAF7	40S ribosomal protein S5, putative OS=Plasmodium falciparum (isolate 3D7) OX=36329 GN=PF3D7_0721600 PE=1 SV=1	PLAF7	#N/A	#N/A	2	8.718	1	4.615	1	4.615	#N/A	#N/A	#N/A	#N/A	#N/A	#N/A	#N/A	#N/A	#N/A	#N/A	#N/A	#N/A	#N/A	#N/A
tr|Q8ILL3|Q8ILL3_PLAF7	60S ribosomal protein L5, putative OS=Plasmodium falciparum (isolate 3D7) OX=36329 GN=PF3D7_1424100 PE=1 SV=1	PLAF7	#N/A	#N/A	2	11.22	1	4.422	1	4.422	#N/A	#N/A	#N/A	#N/A	#N/A	#N/A	#N/A	#N/A	#N/A	#N/A	#N/A	#N/A	#N/A	#N/A
tr|Q8IC42|Q8IC42_PLAF7	Uncharacterized protein OS=Plasmodium falciparum (isolate 3D7) OX=36329 GN=PF3D7_0702500 PE=4 SV=1	PLAF7	#N/A	#N/A	#N/A	#N/A	#N/A	#N/A	1	4.348	#N/A	#N/A	#N/A	#N/A	#N/A	#N/A	#N/A	#N/A	#N/A	#N/A	#N/A	#N/A	#N/A	#N/A
tr|Q8I383|Q8I383_PLAF7	Zinc finger protein, putative OS=Plasmodium falciparum (isolate 3D7) OX=36329 GN=PF3D7_0906600 PE=4 SV=1	PLAF7	#N/A	#N/A	#N/A	#N/A	#N/A	#N/A	1	3.915	#N/A	#N/A	#N/A	#N/A	#N/A	#N/A	#N/A	#N/A	#N/A	#N/A	#N/A	#N/A	#N/A	#N/A
tr|Q8ILL2|Q8ILL2_PLAF7	60S ribosomal protein L7a OS=Plasmodium falciparum (isolate 3D7) OX=36329 GN=PF3D7_1424400 PE=1 SV=2	PLAF7	#N/A	#N/A	6	25.44	2	7.774	1	3.887	#N/A	#N/A	#N/A	#N/A	#N/A	#N/A	#N/A	#N/A	#N/A	#N/A	#N/A	#N/A	#N/A	#N/A
tr|C0H5G3|C0H5G3_PLAF7	60S ribosomal protein L18-2, putative OS=Plasmodium falciparum (isolate 3D7) OX=36329 GN=PF3D7_1341300 PE=1 SV=1	PLAF7	#N/A	#N/A	2	12.83	2	7.487	1	3.743	#N/A	#N/A	#N/A	#N/A	#N/A	#N/A	#N/A	#N/A	#N/A	#N/A	#N/A	#N/A	#N/A	#N/A
tr|O97250|O97250_PLAF7	60S ribosomal protein L7, putative OS=Plasmodium falciparum (isolate 3D7) OX=36329 GN=PF3D7_0307200 PE=1 SV=2	PLAF7	#N/A	#N/A	5	21.79	2	10.12	1	3.502	#N/A	#N/A	#N/A	#N/A	#N/A	#N/A	#N/A	#N/A	#N/A	#N/A	#N/A	#N/A	#N/A	#N/A
tr|Q8I2X0|Q8I2X0_PLAF7	Eukaryotic translation initiation factor 3 subunit F, putative OS=Plasmodium falciparum (isolate 3D7) OX=36329 GN=PF3D7_0918300 PE=4 SV=1	PLAF7	#N/A	#N/A	5	15.63	7	19.69	1	3.438	#N/A	#N/A	#N/A	#N/A	#N/A	#N/A	#N/A	#N/A	#N/A	#N/A	#N/A	#N/A	#N/A	#N/A
tr|Q8II61|Q8II61_PLAF7	60S acidic ribosomal protein P0 OS=Plasmodium falciparum (isolate 3D7) OX=36329 GN=PF3D7_1130200 PE=3 SV=1	PLAF7	#N/A	#N/A	7	28.8	1	3.481	1	3.165	#N/A	#N/A	#N/A	#N/A	#N/A	#N/A	#N/A	#N/A	#N/A	#N/A	#N/A	#N/A	#N/A	#N/A
tr|Q8IET1|Q8IET1_PLAF7	LisH domain-containing protein, putative OS=Plasmodium falciparum (isolate 3D7) OX=36329 GN=PF3D7_1303400 PE=4 SV=1	PLAF7	#N/A	#N/A	#N/A	#N/A	#N/A	#N/A	1	2.838	#N/A	#N/A	#N/A	#N/A	#N/A	#N/A	#N/A	#N/A	#N/A	#N/A	#N/A	#N/A	#N/A	#N/A
tr|Q8IL37|Q8IL37_PLAF7	WD repeat-containing protein OS=Plasmodium falciparum (isolate 3D7) OX=36329 GN=PF3D7_1443400 PE=4 SV=1	PLAF7	#N/A	#N/A	2	7.57	#N/A	#N/A	1	2.32	#N/A	#N/A	#N/A	#N/A	#N/A	#N/A	#N/A	#N/A	#N/A	#N/A	#N/A	#N/A	#N/A	#N/A
tr|Q8ILQ3|Q8ILQ3_PLAF7	Uncharacterized protein OS=Plasmodium falciparum (isolate 3D7) OX=36329 GN=PF3D7_1419700 PE=4 SV=1	PLAF7	#N/A	#N/A	2	4.519	2	6.483	1	2.161	#N/A	#N/A	#N/A	#N/A	#N/A	#N/A	#N/A	#N/A	#N/A	#N/A	#N/A	#N/A	#N/A	#N/A
tr|A0A144A1C7|A0A144A1C7_PLAF7	Uncharacterized protein OS=Plasmodium falciparum (isolate 3D7) OX=36329 GN=PF3D7_1233400 PE=4 SV=1	PLAF7	#N/A	#N/A	#N/A	#N/A	#N/A	#N/A	1	2.11	1	2.11	#N/A	#N/A	#N/A	#N/A	1	2.11	#N/A	#N/A	1	2.11	#N/A	#N/A
tr|Q8IC35|Q8IC35_PLAF7	Erythrocyte membrane-associated antigen OS=Plasmodium falciparum (isolate 3D7) OX=36329 GN=PF3D7_0703500 PE=3 SV=2	PLAF7	#N/A	#N/A	#N/A	#N/A	11	8.047	1	1.957	#N/A	#N/A	#N/A	#N/A	#N/A	#N/A	1	0.3915	#N/A	#N/A	#N/A	#N/A	#N/A	#N/A
tr|Q8I0W1|Q8I0W1_PLAF7	CSTF domain-containing protein, putative OS=Plasmodium falciparum (isolate 3D7) OX=36329 GN=PF3D7_0933000 PE=4 SV=1	PLAF7	#N/A	#N/A	1	1.84	#N/A	#N/A	1	1.84	#N/A	#N/A	#N/A	#N/A	#N/A	#N/A	#N/A	#N/A	#N/A	#N/A	#N/A	#N/A	#N/A	#N/A
tr|Q8I427|Q8I427_PLAF7	Protein CAF40, putative OS=Plasmodium falciparum (isolate 3D7) OX=36329 GN=PF3D7_0507600 PE=4 SV=1	PLAF7	#N/A	#N/A	#N/A	#N/A	#N/A	#N/A	1	1.84	#N/A	#N/A	#N/A	#N/A	#N/A	#N/A	#N/A	#N/A	#N/A	#N/A	#N/A	#N/A	#N/A	#N/A
tr|Q8IB25|Q8IB25_PLAF7	Cleavage and polyadenylation specificity factor subunit 2 OS=Plasmodium falciparum (isolate 3D7) OX=36329 GN=PF3D7_0819000 PE=3 SV=1	PLAF7	#N/A	#N/A	1	0.6855	#N/A	#N/A	1	1.828	#N/A	#N/A	#N/A	#N/A	#N/A	#N/A	#N/A	#N/A	#N/A	#N/A	#N/A	#N/A	#N/A	#N/A
tr|Q8IKP5|Q8IKP5_PLAF7	Zinc finger protein, putative OS=Plasmodium falciparum (isolate 3D7) OX=36329 GN=PF3D7_1458600 PE=4 SV=1	PLAF7	#N/A	#N/A	#N/A	#N/A	#N/A	#N/A	1	1.806	#N/A	#N/A	#N/A	#N/A	#N/A	#N/A	#N/A	#N/A	#N/A	#N/A	#N/A	#N/A	#N/A	#N/A
tr|O77314|O77314_PLAF7	CLP1 P-loop domain-containing protein, putative OS=Plasmodium falciparum (isolate 3D7) OX=36329 GN=PF3D7_0303100 PE=4 SV=1	PLAF7	#N/A	#N/A	#N/A	#N/A	#N/A	#N/A	1	1.804	#N/A	#N/A	#N/A	#N/A	#N/A	#N/A	#N/A	#N/A	#N/A	#N/A	#N/A	#N/A	#N/A	#N/A
tr|Q8I5H7|Q8I5H7_PLAF7	GTP cyclohydrolase 1 OS=Plasmodium falciparum (isolate 3D7) OX=36329 GN=PF3D7_1224000 PE=3 SV=1	PLAF7	#N/A	#N/A	2	3.856	#N/A	#N/A	1	1.799	#N/A	#N/A	#N/A	#N/A	#N/A	#N/A	#N/A	#N/A	#N/A	#N/A	#N/A	#N/A	#N/A	#N/A
tr|Q8I5B2|Q8I5B2_PLAF7	Pre-mRNA-splicing regulator, putative OS=Plasmodium falciparum (isolate 3D7) OX=36329 GN=PF3D7_1230800 PE=3 SV=2	PLAF7	#N/A	#N/A	#N/A	#N/A	#N/A	#N/A	1	1.541	#N/A	#N/A	#N/A	#N/A	#N/A	#N/A	#N/A	#N/A	#N/A	#N/A	#N/A	#N/A	#N/A	#N/A
tr|Q8IB60|Q8IB60_PLAF7	Protein transport protein SEC23 OS=Plasmodium falciparum (isolate 3D7) OX=36329 GN=pfsec23 PE=2 SV=1	PLAF7	#N/A	#N/A	1	2.503	11	17.92	1	1.449	#N/A	#N/A	#N/A	#N/A	#N/A	#N/A	#N/A	#N/A	#N/A	#N/A	#N/A	#N/A	#N/A	#N/A
tr|Q8I5Z0|Q8I5Z0_PLAF7	Zinc finger protein, putative OS=Plasmodium falciparum (isolate 3D7) OX=36329 GN=PF3D7_1205500 PE=3 SV=1	PLAF7	#N/A	#N/A	#N/A	#N/A	#N/A	#N/A	1	1.345	#N/A	#N/A	#N/A	#N/A	#N/A	#N/A	#N/A	#N/A	#N/A	#N/A	#N/A	#N/A	#N/A	#N/A
tr|Q8IEN3|Q8IEN3_PLAF7	Carbamoyl phosphate synthetase OS=Plasmodium falciparum (isolate 3D7) OX=36329 GN=PF3D7_1308200 PE=4 SV=1	PLAF7	#N/A	#N/A	#N/A	#N/A	#N/A	#N/A	1	1.305	#N/A	#N/A	#N/A	#N/A	#N/A	#N/A	#N/A	#N/A	#N/A	#N/A	#N/A	#N/A	#N/A	#N/A
tr|Q8IKP3|Q8IKP3_PLAF7	DNA-directed RNA polymerase III subunit RPC5, putative OS=Plasmodium falciparum (isolate 3D7) OX=36329 GN=PF3D7_1458800 PE=4 SV=1	PLAF7	#N/A	#N/A	#N/A	#N/A	#N/A	#N/A	1	1.272	#N/A	#N/A	#N/A	#N/A	#N/A	#N/A	#N/A	#N/A	#N/A	#N/A	#N/A	#N/A	#N/A	#N/A
tr|C6KT92|C6KT92_PLAF7	Poly(A) polymerase OS=Plasmodium falciparum (isolate 3D7) OX=36329 GN=PF3D7_0625600 PE=3 SV=1	PLAF7	#N/A	#N/A	#N/A	#N/A	#N/A	#N/A	1	1.268	#N/A	#N/A	#N/A	#N/A	#N/A	#N/A	#N/A	#N/A	#N/A	#N/A	#N/A	#N/A	#N/A	#N/A
tr|Q8IHX2|Q8IHX2_PLAF7	AP2 domain transcription factor, putative OS=Plasmodium falciparum (isolate 3D7) OX=36329 GN=PF3D7_1139300 PE=4 SV=1	PLAF7	#N/A	#N/A	#N/A	#N/A	#N/A	#N/A	1	1.168	#N/A	#N/A	#N/A	#N/A	#N/A	#N/A	#N/A	#N/A	#N/A	#N/A	#N/A	#N/A	#N/A	#N/A
tr|O77329|O77329_PLAF7	N2227-like protein, putative OS=Plasmodium falciparum (isolate 3D7) OX=36329 GN=PF3D7_0309300 PE=4 SV=1	PLAF7	#N/A	#N/A	4	5.969	4	4.712	1	1.152	#N/A	#N/A	#N/A	#N/A	#N/A	#N/A	#N/A	#N/A	#N/A	#N/A	#N/A	#N/A	#N/A	#N/A
tr|Q8I3M5|Q8I3M5_PLAF7	Karyopherin beta OS=Plasmodium falciparum (isolate 3D7) OX=36329 GN=PF3D7_0524000 PE=4 SV=1	PLAF7	#N/A	#N/A	#N/A	#N/A	#N/A	#N/A	1	1.069	#N/A	#N/A	#N/A	#N/A	#N/A	#N/A	#N/A	#N/A	#N/A	#N/A	#N/A	#N/A	#N/A	#N/A
tr|Q8IKH2|Q8IKH2_PLAF7	AP2 domain transcription factor AP2-EXP OS=Plasmodium falciparum (isolate 3D7) OX=36329 GN=PF3D7_1466400 PE=1 SV=1	PLAF7	#N/A	#N/A	1	0.984	#N/A	#N/A	1	0.984	#N/A	#N/A	#N/A	#N/A	#N/A	#N/A	#N/A	#N/A	#N/A	#N/A	#N/A	#N/A	#N/A	#N/A
tr|O96201|O96201_PLAF7	Uncharacterized protein OS=Plasmodium falciparum (isolate 3D7) OX=36329 GN=PF3D7_0212100 PE=4 SV=1	PLAF7	#N/A	#N/A	#N/A	#N/A	#N/A	#N/A	1	0.9761	#N/A	#N/A	#N/A	#N/A	#N/A	#N/A	#N/A	#N/A	#N/A	#N/A	#N/A	#N/A	#N/A	#N/A
sp|C6KTD2|SET1_PLAF7	Putative histone-lysine N-methyltransferase 1 OS=Plasmodium falciparum (isolate 3D7) OX=36329 GN=SET1 PE=1 SV=1	PLAF7	#N/A	#N/A	2	0.9625	#N/A	#N/A	1	0.8589	#N/A	#N/A	#N/A	#N/A	#N/A	#N/A	1	0.8589	#N/A	#N/A	#N/A	#N/A	#N/A	#N/A
tr|Q8I240|Q8I240_PLAF7	Bromodomain protein, putative OS=Plasmodium falciparum (isolate 3D7) OX=36329 GN=PF3D7_0110500 PE=1 SV=1	PLAF7	#N/A	#N/A	#N/A	#N/A	#N/A	#N/A	1	0.8315	#N/A	#N/A	#N/A	#N/A	#N/A	#N/A	#N/A	#N/A	#N/A	#N/A	#N/A	#N/A	#N/A	#N/A
tr|Q8IAK9|Q8IAK9_PLAF7	PRESAN domain-containing protein OS=Plasmodium falciparum (isolate 3D7) OX=36329 GN=PF3D7_0801000 PE=4 SV=1	PLAF7	#N/A	#N/A	2	2.625	20	32.32	1	0.6563	#N/A	#N/A	#N/A	#N/A	#N/A	#N/A	12	13.54	#N/A	#N/A	#N/A	#N/A	#N/A	#N/A
tr|A0A5K1K8U0|A0A5K1K8U0_PLAF7	Uncharacterized protein OS=Plasmodium falciparum (isolate 3D7) OX=36329 GN=PF3D7_1359600 PE=4 SV=1	PLAF7	#N/A	#N/A	2	0.9877	#N/A	#N/A	1	0.5926	#N/A	#N/A	#N/A	#N/A	#N/A	#N/A	#N/A	#N/A	#N/A	#N/A	#N/A	#N/A	#N/A	#N/A
tr|Q8I5A3|Q8I5A3_PLAF7	Asparagine-rich protein, putative OS=Plasmodium falciparum (isolate 3D7) OX=36329 GN=PF3D7_1231800 PE=4 SV=1	PLAF7	#N/A	#N/A	#N/A	#N/A	#N/A	#N/A	1	0.3838	#N/A	#N/A	#N/A	#N/A	#N/A	#N/A	#N/A	#N/A	#N/A	#N/A	#N/A	#N/A	#N/A	#N/A
tr|Q8I5X7|Q8I5X7_PLAF7	Uncharacterized protein OS=Plasmodium falciparum (isolate 3D7) OX=36329 GN=PF3D7_1206800 PE=4 SV=1	PLAF7	1	1.238	#N/A	#N/A	1	1.238	0	0	1	1.238	#N/A	#N/A	#N/A	#N/A	1	1.238	#N/A	#N/A	1	1.238	#N/A	#N/A

## Sheet: % of peptides in sample
		3D7_Ty-Rep1	3D7_Ty-Rep2	3D7_Ty-Rep3	Average 3D7 Rep1 -3	PfBDP7Ty_GlmS_Ty-Rep1	PfBDP7Ty_GlmS_Ty-Rep2	PfBDP7Ty_GlmS_Ty-Rep3	AverageTy Rep1-3	PfBDP7Ty_GlmS_IgG	PfBDP1HA::PfBDP7BirATy_Ty-Rep1	PfBDP1HA::PfBDP7BirATy_Ty-Rep2	PfBDP1HA::PfBDP7BirATy_Ty-Rep3	Average Ty Rep 1-3	PfBDP1HA::PfBDP7BirATy_HA
tr|Q8IKW4|Q8IKW4_PLAF7	Uncharacterized protein OS=Plasmodium falciparum (isolate 3D7) OX=36329 GN=PF3D7_1451200 PE=4 SV=1	0	0	0	0	1.04551	0	0	0.348503	0	1.1378	0	0	0.379267	0
tr|Q8III2|Q8III2_PLAF7	Histone acetyltransferase OS=Plasmodium falciparum (isolate 3D7) OX=36329 GN=PF3D7_1118600 PE=3 SV=1	0	0	0	0	0.799508	1.31004	0	0.703184	0	0.884956	0	0.393701	0.426219	0
tr|Q8IJM3|Q8IJM3_PLAF7	ING domain-containing protein OS=Plasmodium falciparum (isolate 3D7) OX=36329 GN=PF3D7_1017600 PE=4 SV=1	0	0	0	0	0.553506	0	0	0.184502	0	0.126422	0	0	0.0421408	0
tr|C0H5C0|C0H5C0_PLAF7	Uncharacterized protein OS=Plasmodium falciparum (isolate 3D7) OX=36329 GN=PF3D7_1316900 PE=4 SV=1	0	0	0	0	0.492005	0	0	0.164002	0	0.505689	0	0	0.168563	0
tr|Q8I2T2|Q8I2T2_PLAF7	Ubiquitin-like protein, putative OS=Plasmodium falciparum (isolate 3D7) OX=36329 GN=PF3D7_0922100 PE=4 SV=1	0	0	0	0	0.492005	0	0	0.164002	0.259067	0	0	0	0	0
tr|Q8IBQ9|Q8IBQ9_PLAF7	Actin-related protein, putative OS=Plasmodium falciparum (isolate 3D7) OX=36329 GN=PF3D7_0719300 PE=3 SV=1	0	0	0	0	0.430504	0	0	0.143501	0	0.126422	0	0	0.0421408	0
tr|Q8IJW6|Q8IJW6_PLAF7	AP2 domain transcription factor AP2-I OS=Plasmodium falciparum (isolate 3D7) OX=36329 GN=PF3D7_1007700 PE=4 SV=1	0	0	0	0	0.369004	0	0	0.123001	0	0.379267	0	0	0.126422	0
sp|C0H4W3|HEPF1_PLAF7	Probable ATP-dependent helicase PF08_0048 OS=Plasmodium falciparum (isolate 3D7) OX=36329 GN=PF08_0048 PE=1 SV=1	0	0	0	0	0.369004	0	0	0.123001	0	0	0	0	0	0
tr|Q8I4R6|Q8I4R6_PLAF7	Uncharacterized protein OS=Plasmodium falciparum (isolate 3D7) OX=36329 GN=PF3D7_1251800 PE=4 SV=1	0	0	0	0	0.307503	0	0	0.102501	0	0	0	0	0	0
tr|Q8IBY8|Q8IBY8_PLAF7	Uncharacterized protein OS=Plasmodium falciparum (isolate 3D7) OX=36329 GN=PF3D7_0710200 PE=4 SV=1	0	0	0	0	0.307503	0	0	0.102501	0	0	0	0	0	0
sp|Q8ID94|YPF12_PLAF7	Uncharacterized protein MAL13P1.304 OS=Plasmodium falciparum (isolate 3D7) OX=36329 GN=MAL13P1.304 PE=1 SV=1	0	0	0	0	0.246002	0	0	0.0820008	0	0	0	0	0	0
tr|Q8I2M0|Q8I2M0_PLAF7	Transcription initiation factor TFIID subunit 7, putative OS=Plasmodium falciparum (isolate 3D7) OX=36329 GN=PF3D7_0929000 PE=3 SV=1	0	0	0	0	0.184502	0	0	0.0615006	0	0	0	0	0	0
tr|Q8I450|Q8I450_PLAF7	Actin-like protein, putative OS=Plasmodium falciparum (isolate 3D7) OX=36329 GN=PF3D7_0505200 PE=3 SV=1	0	0	0	0	0.184502	0	0	0.0615006	0	0	0	0	0	0
tr|C0H4T2|C0H4T2_PLAF7	Histone acetyltransferase subunit NuA4, putative OS=Plasmodium falciparum (isolate 3D7) OX=36329 GN=PF3D7_0809500 PE=3 SV=1	0	0	0	0	0.123001	0	0	0.0410004	0	0	0	0	0	0
tr|Q7K6A1|Q7K6A1_PLAF7	Histone deacetylase OS=Plasmodium falciparum (isolate 3D7) OX=36329 GN=PF3D7_0925700 PE=3 SV=1	0	0	0	0	0.123001	0	0	0.0410004	0	0	0	0	0	0
tr|A0A144A3N9|A0A144A3N9_PLAF7	Actin II OS=Plasmodium falciparum (isolate 3D7) OX=36329 GN=PF3D7_1412500 PE=3 SV=1	0	0	0	0	0.123001	0	0	0.0410004	0	0	0	0	0	0
sp|Q8ILW9|ACT2_PLAF7	Actin-2 OS=Plasmodium falciparum (isolate 3D7) OX=36329 GN=PF14_0124 PE=3 SV=1	0	0	0	0	0.123001	0	0	0.0410004	0	0	0	0	0	0
tr|Q8IM16|Q8IM16_PLAF7	Plasmepsin IV OS=Plasmodium falciparum (isolate 3D7) OX=36329 GN=PF3D7_1407800 PE=1 SV=1	0	0	0	0	0.123001	0	0	0.0410004	0	0	0	0	0	0
tr|C6KT34|C6KT34_PLAF7	Cell division cycle protein 48 homologue, putative OS=Plasmodium falciparum (isolate 3D7) OX=36329 GN=PF3D7_0619400 PE=4 SV=1	0	0	0	0	0.123001	0	0	0.0410004	0	0	0	0	0	0
tr|A0A144A1P7|A0A144A1P7_PLAF7	HSA domain-containing protein OS=Plasmodium falciparum (isolate 3D7) OX=36329 GN=PF3D7_1417600 PE=4 SV=1	0	0	0	0	0.123001	0	0	0.0410004	0	0.126422	0	0.393701	0.173374	0
sp|Q8ILR9|YPF17_PLAF7	Protein PF14_0175 OS=Plasmodium falciparum (isolate 3D7) OX=36329 GN=PF14_0175 PE=1 SV=1	0	0	0	0	0.123001	0	0	0.0410004	0	0.126422	0	0.393701	0.173374	0
tr|Q8IES7|Q8IES7_PLAF7	Uncharacterized protein OS=Plasmodium falciparum (isolate 3D7) OX=36329 GN=PF3D7_1303800 PE=4 SV=1	0	0	0	0	0.123001	0	0	0.0410004	0	0	0	0	0	0
tr|A0A5K1K8T4|A0A5K1K8T4_PLAF7	Uncharacterized protein OS=Plasmodium falciparum (isolate 3D7) OX=36329 GN=PF3D7_1329600 PE=4 SV=1	0	0	0	0	0.0615006	0	0	0.0205002	0	0	0	0	0	0
tr|Q8I446|Q8I446_PLAF7	BCNT-C domain-containing protein OS=Plasmodium falciparum (isolate 3D7) OX=36329 GN=PF3D7_0505600 PE=4 SV=1	0	0	0	0	0.0615006	0	0	0.0205002	0	0	0	0	0	0
tr|Q8I5R8|Q8I5R8_PLAF7	DNA-directed RNA polymerases I, II, and III subunit RPABC3 OS=Plasmodium falciparum (isolate 3D7) OX=36329 GN=PF3D7_1213700 PE=3 SV=1	0	0	0	0	0.0615006	0	0	0.0205002	0	0	0	0	0	0
tr|Q8IC42|Q8IC42_PLAF7	Uncharacterized protein OS=Plasmodium falciparum (isolate 3D7) OX=36329 GN=PF3D7_0702500 PE=4 SV=1	0	0	0	0	0.0615006	0	0	0.0205002	0	0	0	0	0	0
tr|Q8I383|Q8I383_PLAF7	Zinc finger protein, putative OS=Plasmodium falciparum (isolate 3D7) OX=36329 GN=PF3D7_0906600 PE=4 SV=1	0	0	0	0	0.0615006	0	0	0.0205002	0	0	0	0	0	0
tr|Q8IET1|Q8IET1_PLAF7	LisH domain-containing protein, putative OS=Plasmodium falciparum (isolate 3D7) OX=36329 GN=PF3D7_1303400 PE=4 SV=1	0	0	0	0	0.0615006	0	0	0.0205002	0	0	0	0	0	0
tr|A0A144A1C7|A0A144A1C7_PLAF7	Uncharacterized protein OS=Plasmodium falciparum (isolate 3D7) OX=36329 GN=PF3D7_1233400 PE=4 SV=1	0	0	0	0	0.0615006	0.436681	0	0.166061	0	0.126422	0	0.393701	0.173374	0
tr|Q8I427|Q8I427_PLAF7	Protein CAF40, putative OS=Plasmodium falciparum (isolate 3D7) OX=36329 GN=PF3D7_0507600 PE=4 SV=1	0	0	0	0	0.0615006	0	0	0.0205002	0	0	0	0	0	0
tr|Q8IKP5|Q8IKP5_PLAF7	Zinc finger protein, putative OS=Plasmodium falciparum (isolate 3D7) OX=36329 GN=PF3D7_1458600 PE=4 SV=1	0	0	0	0	0.0615006	0	0	0.0205002	0	0	0	0	0	0
tr|O77314|O77314_PLAF7	CLP1 P-loop domain-containing protein, putative OS=Plasmodium falciparum (isolate 3D7) OX=36329 GN=PF3D7_0303100 PE=4 SV=1	0	0	0	0	0.0615006	0	0	0.0205002	0	0	0	0	0	0
tr|Q8I5B2|Q8I5B2_PLAF7	Pre-mRNA-splicing regulator, putative OS=Plasmodium falciparum (isolate 3D7) OX=36329 GN=PF3D7_1230800 PE=3 SV=2	0	0	0	0	0.0615006	0	0	0.0205002	0	0	0	0	0	0
tr|Q8I5Z0|Q8I5Z0_PLAF7	Zinc finger protein, putative OS=Plasmodium falciparum (isolate 3D7) OX=36329 GN=PF3D7_1205500 PE=3 SV=1	0	0	0	0	0.0615006	0	0	0.0205002	0	0	0	0	0	0
tr|Q8IEN3|Q8IEN3_PLAF7	Carbamoyl phosphate synthetase OS=Plasmodium falciparum (isolate 3D7) OX=36329 GN=PF3D7_1308200 PE=4 SV=1	0	0	0	0	0.0615006	0	0	0.0205002	0	0	0	0	0	0
tr|Q8IKP3|Q8IKP3_PLAF7	DNA-directed RNA polymerase III subunit RPC5, putative OS=Plasmodium falciparum (isolate 3D7) OX=36329 GN=PF3D7_1458800 PE=4 SV=1	0	0	0	0	0.0615006	0	0	0.0205002	0	0	0	0	0	0
tr|C6KT92|C6KT92_PLAF7	Poly(A) polymerase OS=Plasmodium falciparum (isolate 3D7) OX=36329 GN=PF3D7_0625600 PE=3 SV=1	0	0	0	0	0.0615006	0	0	0.0205002	0	0	0	0	0	0
tr|Q8IHX2|Q8IHX2_PLAF7	AP2 domain transcription factor, putative OS=Plasmodium falciparum (isolate 3D7) OX=36329 GN=PF3D7_1139300 PE=4 SV=1	0	0	0	0	0.0615006	0	0	0.0205002	0	0	0	0	0	0
tr|Q8I3M5|Q8I3M5_PLAF7	Karyopherin beta OS=Plasmodium falciparum (isolate 3D7) OX=36329 GN=PF3D7_0524000 PE=4 SV=1	0	0	0	0	0.0615006	0	0	0.0205002	0	0	0	0	0	0
tr|O96201|O96201_PLAF7	Uncharacterized protein OS=Plasmodium falciparum (isolate 3D7) OX=36329 GN=PF3D7_0212100 PE=4 SV=1	0	0	0	0	0.0615006	0	0	0.0205002	0	0	0	0	0	0
tr|Q8I240|Q8I240_PLAF7	Bromodomain protein, putative OS=Plasmodium falciparum (isolate 3D7) OX=36329 GN=PF3D7_0110500 PE=1 SV=1	0	0	0	0	0.0615006	0	0	0.0205002	0	0	0	0	0	0
tr|Q8I5A3|Q8I5A3_PLAF7	Asparagine-rich protein, putative OS=Plasmodium falciparum (isolate 3D7) OX=36329 GN=PF3D7_1231800 PE=4 SV=1	0	0	0	0	0.0615006	0	0	0.0205002	0	0	0	0	0	0
tr|Q8IIC0|Q8IIC0_PLAF7	Uncharacterized protein OS=Plasmodium falciparum (isolate 3D7) OX=36329 GN=PF3D7_1124300 PE=4 SV=1	0	0.154083	0.171674	0.108586	3.81304	7.86026	5.74713	5.80681	0	4.17193	4.34783	8.66142	5.72706	5.84416
tr|Q8IJ72|Q8IJ72_PLAF7	Bromodomain protein 1 OS=Plasmodium falciparum (isolate 3D7) OX=36329 GN=PF3D7_1033700 PE=1 SV=1	0	0.154083	0.772532	0.308872	3.93604	13.5371	17.2414	11.5715	1.29534	6.70038	12.3188	10.6299	9.88305	20.7792
tr|Q8I5S4|Q8I5S4_PLAF7	Bromodomain protein 2, putative OS=Plasmodium falciparum (isolate 3D7) OX=36329 GN=PF3D7_1212900 PE=4 SV=1	0	0.385208	0.515021	0.300076	6.58057	10.0437	6.89655	7.84026	0.518135	7.9646	3.62319	9.44882	7.0122	11.039
tr|C6KTC1|C6KTC1_PLAF7	DNA methyltransferase 1-associated protein 1, putative OS=Plasmodium falciparum (isolate 3D7) OX=36329 GN=PF3D7_0628600 PE=4 SV=1	0	0.0770416	0	0.0256805	0.738007	0	0	0.246002	0	0.505689	0	0.393701	0.299797	0
tr|C0H4P2|C0H4P2_PLAF7	Uncharacterized protein OS=Plasmodium falciparum (isolate 3D7) OX=36329 GN=PF3D7_0724700 PE=4 SV=1	0	0.231125	0	0.0770416	2.21402	0	0	0.738007	0	0.252845	0	0	0.0842815	0
tr|Q8I581|Q8I581_PLAF7	Bromodomain protein, putative OS=Plasmodium falciparum (isolate 3D7) OX=36329 GN=PF3D7_1234100 PE=4 SV=1	0	0.154083	0	0.0513611	1.23001	0	0	0.410004	0	0	0	0	0	0
tr|Q8IJ80|Q8IJ80_PLAF7	Uncharacterized protein OS=Plasmodium falciparum (isolate 3D7) OX=36329 GN=PF3D7_1032700 PE=4 SV=1	0	0.0770416	0	0.0256805	0.492005	0	0	0.164002	0	0.252845	0	0	0.0842815	0
tr|Q8I3V9|Q8I3V9_PLAF7	Uncharacterized protein OS=Plasmodium falciparum (isolate 3D7) OX=36329 GN=PF3D7_0514900 PE=4 SV=1	0	0.0770416	0	0.0256805	0.492005	0	0	0.164002	0	0	0	0	0	0
tr|C0H4S5|C0H4S5_PLAF7	YEATS domain-containing protein, putative OS=Plasmodium falciparum (isolate 3D7) OX=36329 GN=PF3D7_0807000 PE=4 SV=2	0	0.154083	0	0.0513611	0.307503	0.436681	0	0.248061	0.518135	0.379267	0	0.787402	0.388889	0
tr|Q8IHX6|Q8IHX6_PLAF7	WD repeat-containing protein, putative OS=Plasmodium falciparum (isolate 3D7) OX=36329 GN=PF3D7_1138800 PE=4 SV=2	0	0.154083	0	0.0513611	0.676507	0	0	0.225502	0	0	0	0	0	0
tr|O97243|O97243_PLAF7	Uncharacterized protein OS=Plasmodium falciparum (isolate 3D7) OX=36329 GN=PF3D7_0306100 PE=4 SV=3	0	0.0770416	0.0858369	0.0542928	0.615006	0	0	0.205002	0.518135	0.379267	0	0	0.126422	0
tr|Q8I415|Q8I415_PLAF7	Single-stranded DNA-binding protein OS=Plasmodium falciparum (isolate 3D7) OX=36329 GN=PF3D7_0508800 PE=1 SV=1	0.285714	0.154083	0.0858369	0.175211	0.123001	0.436681	1.14943	0.569703	0.259067	0.252845	0.724638	0.393701	0.457061	1.2987
tr|Q8IK82|Q8IK82_PLAF7	Bromodomain protein, putative OS=Plasmodium falciparum (isolate 3D7) OX=36329 GN=PF3D7_1475600 PE=1 SV=1	0	0	0.171674	0.0572246	0.553506	0	0	0.184502	0.518135	0.379267	0	0	0.126422	0
tr|A0A144A0M2|A0A144A0M2_PLAF7	Uncharacterized protein OS=Plasmodium falciparum (isolate 3D7) OX=36329 GN=PF3D7_1128000.2 PE=4 SV=1	0	0.0770416	0.257511	0.111517	1.04551	0	0	0.348503	0.518135	0.632111	0	0	0.210704	0
tr|Q8II83|Q8II83_PLAF7	Uncharacterized protein OS=Plasmodium falciparum (isolate 3D7) OX=36329 GN=PF3D7_1128000.1 PE=4 SV=1	0	0.0770416	0.257511	0.111517	1.04551	0	0	0.348503	0.518135	0.632111	0	0	0.210704	0
tr|Q8IJG6|Q8IJG6_PLAF7	Chromodomain-helicase-DNA-binding protein 1 homolog, putative OS=Plasmodium falciparum (isolate 3D7) OX=36329 GN=PF3D7_1023900 PE=4 SV=1	0	0.46225	0	0.154083	1.41451	0	0	0.471505	0	0.505689	0	0	0.168563	0
tr|Q8IB66|Q8IB66_PLAF7	RNA-binding protein, putative OS=Plasmodium falciparum (isolate 3D7) OX=36329 GN=PF3D7_0823200 PE=4 SV=1	2.85714	1.07858	1.45923	1.79832	0.861009	4.36681	10.3448	5.19088	2.84974	1.39064	6.52174	5.51181	4.47473	7.14286
tr|Q8I5Y7|Q8I5Y7_PLAF7	High mobility group protein B3, putative OS=Plasmodium falciparum (isolate 3D7) OX=36329 GN=PF3D7_1205800 PE=4 SV=1	0	0	0.171674	0.0572246	0.492005	0	0	0.164002	0.518135	0.379267	0	0	0.126422	0
tr|Q8I562|Q8I562_PLAF7	Clustered-asparagine-rich protein OS=Plasmodium falciparum (isolate 3D7) OX=36329 GN=PF3D7_1236100 PE=4 SV=2	0.857143	0.154083	1.54506	0.852097	0.98401	1.74672	3.44828	2.05967	2.07254	1.26422	3.62319	1.1811	2.02284	3.24675
tr|A0A5K1K8J1|A0A5K1K8J1_PLAF7	Uncharacterized protein OS=Plasmodium falciparum (isolate 3D7) OX=36329 GN=PF3D7_1329500 PE=4 SV=1	0	0	0.0858369	0.0286123	0.184502	0	0	0.0615006	0.518135	0.126422	0	0	0.0421408	0
tr|Q8IAX8|Q8IAX8_PLAF7	DNA/RNA-binding protein Alba 1 OS=Plasmodium falciparum (isolate 3D7) OX=36329 GN=PF3D7_0814200 PE=4 SV=1	2	0.693374	0.772532	1.1553	0.430504	0.873362	5.74713	2.35033	1.03627	0.632111	3.62319	2.3622	2.20583	3.8961
tr|Q8I2X4|Q8I2X4_PLAF7	Heat shock protein 70 OS=Plasmodium falciparum (isolate 3D7) OX=36329 GN=PF3D7_0917900 PE=3 SV=1	10	2.61941	3.69099	5.4368	2.15252	10.4803	19.5402	10.7244	5.95855	4.29836	15.942	9.44882	9.8964	14.2857
tr|Q7KQK2|Q7KQK2_PLAF7	Polyubiquitin OS=Plasmodium falciparum (isolate 3D7) OX=36329 GN=PF3D7_1211800 PE=4 SV=1	0.571429	0.308166	0.257511	0.379035	0.184502	0.873362	1.14943	0.735763	0.518135	0.379267	0.724638	0.393701	0.499202	0.649351
tr|Q8ID50|Q8ID50_PLAF7	Ubiquitin OS=Plasmodium falciparum (isolate 3D7) OX=36329 GN=PF3D7_1365900 PE=1 SV=1	0.571429	0.308166	0.257511	0.379035	0.184502	0.873362	1.14943	0.735763	0.518135	0.379267	0.724638	0.393701	0.499202	0.649351
tr|O97320|O97320_PLAF7	Histone H2A OS=Plasmodium falciparum (isolate 3D7) OX=36329 GN=PF3D7_0320900 PE=3 SV=1	0.857143	0.46225	0.429185	0.582859	0.307503	1.74672	1.14943	1.06788	1.29534	0.632111	0.724638	0.393701	0.583483	0.649351
tr|Q8ID96|Q8ID96_PLAF7	Protein arginine N-methyltransferase OS=Plasmodium falciparum (isolate 3D7) OX=36329 GN=PF3D7_1361000 PE=3 SV=1	0.571429	0.46225	0.515021	0.516233	0.369004	1.31004	1.14943	0.942824	0.518135	0.632111	0.724638	2.3622	1.23965	0
tr|C6KSV9|C6KSV9_PLAF7	SWIB/MDM2 domain-containing protein OS=Plasmodium falciparum (isolate 3D7) OX=36329 GN=PF3D7_0611400 PE=4 SV=1	0	0.231125	0.257511	0.162879	0.861009	0	0	0.287003	1.5544	0.884956	0	0	0.294985	0
tr|Q8I574|Q8I574_PLAF7	Splicing factor 3B subunit 3, putative OS=Plasmodium falciparum (isolate 3D7) OX=36329 GN=PF3D7_1234800 PE=4 SV=1	0	0.847458	0	0.282486	1.47601	0	0	0.492005	0	1.01138	0	0	0.337126	0
tr|Q8IB82|Q8IB82_PLAF7	Uncharacterized protein OS=Plasmodium falciparum (isolate 3D7) OX=36329 GN=PF3D7_0824800 PE=4 SV=1	0	0.308166	0	0.102722	0.492005	0	0	0.164002	0	0	0	0	0	0
tr|Q8IHT3|Q8IHT3_PLAF7	DNA-directed RNA polymerases I and III subunit RPAC1, putative OS=Plasmodium falciparum (isolate 3D7) OX=36329 GN=PF3D7_1143300 PE=4 SV=1	0	0.0770416	0	0.0256805	0.123001	0	0	0.0410004	0	0	0	0	0	0
tr|Q8I5M6|Q8I5M6_PLAF7	Symplekin_C domain-containing protein OS=Plasmodium falciparum (isolate 3D7) OX=36329 GN=PF3D7_1218200 PE=4 SV=1	0	0.0770416	0	0.0256805	0.123001	0	0	0.0410004	0	0	0	0	0	0
tr|Q8I0P6|Q8I0P6_PLAF7	Elongation factor 1-alpha OS=Plasmodium falciparum (isolate 3D7) OX=36329 GN=PF3D7_1357000 PE=3 SV=1	2.57143	1.77196	1.97425	2.10588	1.53752	3.93013	4.5977	3.35512	1.81347	2.2756	2.17391	1.9685	2.13934	2.5974
tr|Q8IB09|Q8IB09_PLAF7	Uncharacterized protein OS=Plasmodium falciparum (isolate 3D7) OX=36329 GN=PF3D7_0817300 PE=4 SV=1	0	0.0770416	0.0858369	0.0542928	0.246002	0	0	0.0820008	0.518135	0.252845	0	0	0.0842815	0
tr|Q8ILM5|Q8ILM5_PLAF7	Actin-related protein, putative OS=Plasmodium falciparum (isolate 3D7) OX=36329 GN=PF3D7_1422800 PE=3 SV=1	0.285714	0.46225	0	0.249321	0.676507	0.436681	0	0.371063	0.777202	0.758534	0	1.5748	0.777779	0
tr|Q8I3K0|Q8I3K0_PLAF7	Suf domain-containing protein OS=Plasmodium falciparum (isolate 3D7) OX=36329 GN=PF3D7_0526500 PE=4 SV=1	0	0.46225	0	0.154083	0.676507	0	0	0.225502	0.259067	0	0	0	0	0
tr|Q8ILZ7|Q8ILZ7_PLAF7	CUGBP Elav-like family member 2, putative OS=Plasmodium falciparum (isolate 3D7) OX=36329 GN=PF3D7_1409800 PE=4 SV=1	2.57143	1.07858	0.944206	1.53141	0.799508	3.49345	2.29885	2.19727	2.59067	1.39064	2.17391	3.14961	2.23805	7.79221
tr|Q8IIW6|Q8IIW6_PLAF7	Actin-like protein, putative OS=Plasmodium falciparum (isolate 3D7) OX=36329 GN=PF3D7_1103600 PE=3 SV=1	0.857143	0.847458	0.0858369	0.596812	1.16851	1.31004	0	0.826185	1.5544	1.64349	0	2.75591	1.46646	0
tr|Q8IL80|Q8IL80_PLAF7	Thioredoxin peroxidase 1 OS=Plasmodium falciparum (isolate 3D7) OX=36329 GN=PF3D7_1438900 PE=3 SV=1	0.857143	0.616333	0.171674	0.548383	0.430504	1.74672	0	0.725743	0.259067	0.505689	0.724638	1.1811	0.80381	0
tr|Q8I5L6|Q8I5L6_PLAF7	Clathrin heavy chain OS=Plasmodium falciparum (isolate 3D7) OX=36329 GN=PF3D7_1219100 PE=3 SV=1	7.42857	2.15716	4.20601	4.59725	3.38253	4.36681	10.3448	6.03139	8.03109	5.18331	15.2174	5.90551	8.76874	4.54545
tr|A0A144A1R5|A0A144A1R5_PLAF7	Actin I OS=Plasmodium falciparum (isolate 3D7) OX=36329 GN=PF3D7_1246200 PE=3 SV=1	0.857143	0.693374	0.257511	0.602676	0.922509	1.31004	0	0.744184	1.03627	0.884956	0	1.1811	0.688686	0
sp|Q8I4X0|ACT1_PLAF7	Actin-1 OS=Plasmodium falciparum (isolate 3D7) OX=36329 GN=PFL2215w PE=1 SV=1	0.857143	0.693374	0.257511	0.602676	0.922509	1.31004	0	0.744184	1.03627	0.884956	0	1.1811	0.688686	0
tr|C6KT45|C6KT45_PLAF7	Cleavage stimulation factor subunit 1, putative OS=Plasmodium falciparum (isolate 3D7) OX=36329 GN=PF3D7_0620500 PE=4 SV=1	0	0.308166	0	0.102722	0.369004	0	0	0.123001	0.518135	0	0	0	0	0
tr|Q8I5X7|Q8I5X7_PLAF7	Uncharacterized protein OS=Plasmodium falciparum (isolate 3D7) OX=36329 GN=PF3D7_1206800 PE=4 SV=1	0.285714	0	0.0858369	0.12385	0	0.436681	0	0.14556	0	0.126422	0	0.393701	0.173374	0
tr|Q8IJX8|Q8IJX8_PLAF7	DNA/RNA-binding protein Alba 3 OS=Plasmodium falciparum (isolate 3D7) OX=36329 GN=PF3D7_1006200 PE=4 SV=1	1.42857	0.847458	0.686695	0.987575	0.307503	0.873362	2.29885	1.15991	0.518135	0.379267	0.724638	1.1811	0.761669	0.649351
tr|Q8ID59|Q8ID59_PLAF7	DNA-directed RNA polymerases I, II, and III subunit RPABC1, putative OS=Plasmodium falciparum (isolate 3D7) OX=36329 GN=PF3D7_1364800 PE=3 SV=1	0	0.0770416	0.0858369	0.0542928	0.184502	0	0	0.0615006	0.259067	0	0	0	0	0
tr|Q8I3Q6|Q8I3Q6_PLAF7	Single-stranded DNA-binding protein, putative OS=Plasmodium falciparum (isolate 3D7) OX=36329 GN=PF3D7_0520400 PE=4 SV=1	1.71429	0.693374	0.600858	1.00284	0.430504	1.74672	1.14943	1.10888	0.777202	0.632111	0	0	0.210704	0
tr|O97266|O97266_PLAF7	Eukaryotic translation initiation factor 4E OS=Plasmodium falciparum (isolate 3D7) OX=36329 GN=PF3D7_0315100 PE=3 SV=1	1.14286	0.231125	0.944206	0.772729	0.492005	0.873362	1.14943	0.838264	1.03627	0.884956	0.724638	1.5748	1.06147	0.649351
tr|O77375|O77375_PLAF7	DNA-directed RNA polymerase subunit OS=Plasmodium falciparum (isolate 3D7) OX=36329 GN=PF3D7_0318200 PE=3 SV=1	0	0.46225	0	0.154083	0.492005	0	0	0.164002	0.259067	0	0	0	0	0
tr|C6KT18|C6KT18_PLAF7	Histone H2A OS=Plasmodium falciparum (isolate 3D7) OX=36329 GN=PF3D7_0617800 PE=3 SV=1	0.571429	0.385208	0.429185	0.46194	0.307503	0	1.14943	0.485643	0.777202	0.379267	0.724638	0.393701	0.499202	0.649351
tr|Q7KQK6|Q7KQK6_PLAF7	GTP-binding nuclear protein OS=Plasmodium falciparum (isolate 3D7) OX=36329 GN=PF3D7_1117700 PE=3 SV=1	1.14286	0.693374	0.772532	0.869588	0.676507	0.873362	1.14943	0.899765	2.07254	1.1378	1.44928	1.9685	1.51853	2.5974
tr|C6KT19|C6KT19_PLAF7	Histone H3 OS=Plasmodium falciparum (isolate 3D7) OX=36329 GN=PF3D7_0617900 PE=3 SV=1	0.571429	0.46225	0.515021	0.516233	0.246002	1.31004	0	0.518682	0.777202	0.505689	0	0.787402	0.43103	0
tr|Q8IKK7|Q8IKK7_PLAF7	Glyceraldehyde-3-phosphate dehydrogenase OS=Plasmodium falciparum (isolate 3D7) OX=36329 GN=PF3D7_1462800 PE=3 SV=1	0	0.46225	0	0.154083	0.430504	0	0	0.143501	0.777202	0.252845	0	0	0.0842815	0
tr|Q8I2Y5|Q8I2Y5_PLAF7	RNA-binding protein musashi, putative OS=Plasmodium falciparum (isolate 3D7) OX=36329 GN=PF3D7_0916700 PE=4 SV=1	0.285714	0.231125	0.686695	0.401178	0.184502	0.873362	0	0.352621	0.259067	0	0	0	0	0
tr|Q8IKF6|Q8IKF6_PLAF7	Kelch domain-containing protein, putative OS=Plasmodium falciparum (isolate 3D7) OX=36329 GN=PF3D7_1468100 PE=4 SV=1	0.571429	0.154083	0	0.241837	0.615006	0	0	0.205002	0.259067	0.505689	0	0	0.168563	0
tr|Q8IIV2|Q8IIV2_PLAF7	Histone H4 OS=Plasmodium falciparum (isolate 3D7) OX=36329 GN=PF3D7_1105000 PE=3 SV=1	1.71429	1.15562	1.45923	1.44305	0.861009	2.62009	0	1.16037	2.33161	1.26422	1.44928	1.1811	1.2982	1.2987
tr|Q8I3V8|Q8I3V8_PLAF7	Pre-mRNA-splicing factor CWC2, putative OS=Plasmodium falciparum (isolate 3D7) OX=36329 GN=PF3D7_0515000 PE=3 SV=1	0	0.231125	0	0.0770416	0.184502	0	0	0.0615006	0	0	0	0	0	0
tr|Q8IBQ5|Q8IBQ5_PLAF7	40S ribosomal protein S10, putative OS=Plasmodium falciparum (isolate 3D7) OX=36329 GN=PF3D7_0719700 PE=1 SV=1	0	0.154083	0	0.0513611	0.123001	0	0	0.0410004	0	0	0	0	0	0
tr|Q8I616|Q8I616_PLAF7	High mobility group protein B1 OS=Plasmodium falciparum (isolate 3D7) OX=36329 GN=PF3D7_1202900 PE=4 SV=1	0	0.0770416	0	0.0256805	0.0615006	0	0	0.0205002	0	0	0	0	0	0
tr|Q8IJ28|Q8IJ28_PLAF7	Antigen UB05 OS=Plasmodium falciparum (isolate 3D7) OX=36329 GN=PF3D7_1038000.1 PE=4 SV=2	0	0.0770416	0	0.0256805	0.0615006	0	0	0.0205002	0	0	0	0	0	0
tr|A0A143ZXE4|A0A143ZXE4_PLAF7	Antigen UB05 OS=Plasmodium falciparum (isolate 3D7) OX=36329 GN=PF3D7_1038000.2 PE=4 SV=1	0	0.0770416	0	0.0256805	0.0615006	0	0	0.0205002	0	0	0	0	0	0
tr|Q8I0W1|Q8I0W1_PLAF7	CSTF domain-containing protein, putative OS=Plasmodium falciparum (isolate 3D7) OX=36329 GN=PF3D7_0933000 PE=4 SV=1	0	0.0770416	0	0.0256805	0.0615006	0	0	0.0205002	0	0	0	0	0	0
tr|Q8IB25|Q8IB25_PLAF7	Cleavage and polyadenylation specificity factor subunit 2 OS=Plasmodium falciparum (isolate 3D7) OX=36329 GN=PF3D7_0819000 PE=3 SV=1	0	0.0770416	0	0.0256805	0.0615006	0	0	0.0205002	0	0	0	0	0	0
tr|Q8IKH2|Q8IKH2_PLAF7	AP2 domain transcription factor AP2-EXP OS=Plasmodium falciparum (isolate 3D7) OX=36329 GN=PF3D7_1466400 PE=1 SV=1	0	0.0770416	0	0.0256805	0.0615006	0	0	0.0205002	0	0	0	0	0	0
tr|Q8IB50|Q8IB50_PLAF7	Polyribonucleotide 5'-hydroxyl-kinase Clp1, putative OS=Plasmodium falciparum (isolate 3D7) OX=36329 GN=PF3D7_0821600 PE=4 SV=1	0	0.231125	0.0858369	0.105654	0.246002	0	0	0.0820008	0.259067	0	0	0	0	0
tr|Q8I2Z8|Q8I2Z8_PLAF7	Probable ATP-dependent 6-phosphofructokinase OS=Plasmodium falciparum (isolate 3D7) OX=36329 GN=PF3D7_0915400 PE=3 SV=1	1.42857	2.15716	1.20172	1.59582	2.33702	1.31004	0	1.21569	4.66321	1.76991	0	3.54331	1.77107	0
tr|Q8IC05|Q8IC05_PLAF7	Heat shock protein 90 OS=Plasmodium falciparum (isolate 3D7) OX=36329 GN=PF3D7_0708400 PE=1 SV=1	0	0	1.88841	0.629471	1.41451	0	0	0.471505	0	1.1378	0	0	0.379267	0
tr|Q8I0V3|Q8I0V3_PLAF7	60 kDa chaperonin OS=Plasmodium falciparum (isolate 3D7) OX=36329 GN=PF3D7_1232100 PE=3 SV=2	0	0	0.343348	0.114449	0.246002	0	0	0.0820008	0	0	0	0	0	0
tr|C6KSS4|C6KSS4_PLAF7	Spindle assembly abnormal protein 6, putative OS=Plasmodium falciparum (isolate 3D7) OX=36329 GN=PF3D7_0607600 PE=4 SV=1	0	0	0.0858369	0.0286123	0.0615006	0	0	0.0205002	0	0.252845	0	0	0.0842815	0
tr|Q8IIV1|Q8IIV1_PLAF7	Histone H2B OS=Plasmodium falciparum (isolate 3D7) OX=36329 GN=PF3D7_1105100 PE=3 SV=1	1.71429	1.61787	1.88841	1.74019	0.98401	2.62009	0	1.20137	2.59067	1.26422	1.44928	0.393701	1.03573	0.649351
tr|C6KSP9|C6KSP9_PLAF7	RNA-binding protein, putative OS=Plasmodium falciparum (isolate 3D7) OX=36329 GN=PF3D7_0605100 PE=4 SV=1	0.571429	0.385208	0.257511	0.404716	0.369004	0.436681	0	0.268562	0.518135	0.252845	0	1.1811	0.477982	0
tr|Q8ILK4|Q8ILK4_PLAF7	DUF383 domain-containing protein OS=Plasmodium falciparum (isolate 3D7) OX=36329 GN=PF3D7_1425900 PE=4 SV=2	0	0.0770416	0.944206	0.340416	0.676507	0	0	0.225502	1.81347	1.01138	0	0	0.337126	0
tr|Q8IKJ7|Q8IKJ7_PLAF7	YL1 nuclear protein, putative OS=Plasmodium falciparum (isolate 3D7) OX=36329 GN=PF3D7_1464000 PE=3 SV=1	0.285714	0	0	0.0952381	0.184502	0	0	0.0615006	0	0.126422	0	0	0.0421408	0
tr|Q8IBV7|Q8IBV7_PLAF7	Histone H2B OS=Plasmodium falciparum (isolate 3D7) OX=36329 GN=PF3D7_0714000 PE=3 SV=1	0.571429	0.924499	1.28755	0.927827	0.861009	0.873362	0	0.578124	0.777202	0.632111	0	0.393701	0.341937	0.649351
tr|C6KSV0|C6KSV0_PLAF7	Histone H3 OS=Plasmodium falciparum (isolate 3D7) OX=36329 GN=PF3D7_0610400 PE=3 SV=1	1.71429	0.539291	0.686695	0.980091	0.430504	1.31004	0	0.580183	1.03627	0.758534	0.724638	0.787402	0.756858	1.94805
tr|Q8II23|Q8II23_PLAF7	Protein disulfide isomerase OS=Plasmodium falciparum (isolate 3D7) OX=36329 GN=PF3D7_1134100 PE=4 SV=1	0.571429	0.308166	0.0858369	0.321811	0.123001	0.436681	0	0.186561	0.259067	0.126422	0.724638	0	0.283687	0.649351
tr|Q8IIW4|Q8IIW4_PLAF7	CCR4-NOT transcription complex subunit 1, putative OS=Plasmodium falciparum (isolate 3D7) OX=36329 GN=PF3D7_1103800 PE=4 SV=1	0.285714	1.00154	0	0.429085	0.307503	0.436681	0	0.248061	0	0.505689	0	0.393701	0.299797	0
tr|Q8IIN9|Q8IIN9_PLAF7	Nucleic acid binding protein, putative OS=Plasmodium falciparum (isolate 3D7) OX=36329 GN=PF3D7_1112400 PE=4 SV=1	0	0	0.429185	0.143062	0.246002	0	0	0.0820008	0.259067	0.505689	0	0	0.168563	0
tr|Q8I608|Q8I608_PLAF7	Nucleosome assembly protein OS=Plasmodium falciparum (isolate 3D7) OX=36329 GN=PF3D7_1203700 PE=1 SV=2	0	0.231125	0.429185	0.220103	0.369004	0	0	0.123001	0.777202	0.379267	0	0	0.126422	0
tr|Q8IIU3|Q8IIU3_PLAF7	RuvB-like helicase OS=Plasmodium falciparum (isolate 3D7) OX=36329 GN=PF3D7_1106000 PE=3 SV=1	3.14286	0.847458	0.257511	1.41594	0.98401	1.31004	0	0.764685	2.59067	1.64349	0	0	0.54783	0
tr|C6KT13|C6KT13_PLAF7	Uncharacterized protein OS=Plasmodium falciparum (isolate 3D7) OX=36329 GN=PF3D7_0617200 PE=4 SV=1	0	0.231125	0	0.0770416	0.123001	0	0	0.0410004	0	0.126422	0	0	0.0421408	0
tr|Q8IB24|Q8IB24_PLAF7	Heat shock protein 70 OS=Plasmodium falciparum (isolate 3D7) OX=36329 GN=PF3D7_0818900 PE=3 SV=1	5.42857	2.15716	3.34764	3.64446	2.27552	3.49345	0	1.92299	6.47668	3.28698	1.44928	6.29921	3.67849	3.24675
tr|Q9U6L1|Q9U6L1_PLAF7	ADA2-like protein (Fragment) OS=Plasmodium falciparum (isolate 3D7) OX=36329 PE=4 SV=1	1.14286	0.308166	0	0.483675	0.738007	0	0	0.246002	1.03627	1.26422	0	0	0.421408	0
tr|Q8ILC9|Q8ILC9_PLAF7	Zinc finger protein, putative OS=Plasmodium falciparum (isolate 3D7) OX=36329 GN=PF3D7_1433400 PE=4 SV=2	0.571429	0.308166	0.343348	0.407648	0.615006	0	0	0.205002	0	1.1378	0	0	0.379267	0
tr|O96236|O96236_PLAF7	DNA-directed RNA polymerase subunit beta OS=Plasmodium falciparum (isolate 3D7) OX=36329 GN=PF3D7_0215700 PE=3 SV=3	0.857143	1.15562	0	0.670922	0.98401	0	0	0.328003	0.259067	0.252845	0	0	0.0842815	0
tr|C0H5J5|C0H5J5_PLAF7	RNA-binding protein, putative OS=Plasmodium falciparum (isolate 3D7) OX=36329 GN=PF3D7_1360900.1 PE=4 SV=2	4.57143	1.46379	1.45923	2.49815	0.738007	1.74672	1.14943	1.21139	1.29534	0.632111	0	0.393701	0.341937	0.649351
tr|C0H4Z7|C0H4Z7_PLAF7	Uncharacterized protein OS=Plasmodium falciparum (isolate 3D7) OX=36329 GN=PF3D7_0831400 PE=4 SV=1	0	0.308166	0.0858369	0.131334	0.184502	0	0	0.0615006	0.259067	0	0	0	0	0
tr|A0A143ZZG2|A0A143ZZG2_PLAF7	40S ribosomal protein SA OS=Plasmodium falciparum (isolate 3D7) OX=36329 GN=PF3D7_1026800 PE=3 SV=1	0.857143	0.385208	0.429185	0.557178	0.307503	0.436681	0	0.248061	1.03627	0.505689	0	1.1811	0.562264	0
sp|Q8IJD4|RSSA_PLAF7	40S ribosomal protein SA OS=Plasmodium falciparum (isolate 3D7) OX=36329 GN=PF10_0264 PE=1 SV=1	0.857143	0.385208	0.429185	0.557178	0.307503	0.436681	0	0.248061	1.03627	0.505689	0	1.1811	0.562264	0
tr|K7NTP5|K7NTP5_PLAF7	Heat shock protein 70 OS=Plasmodium falciparum (isolate 3D7) OX=36329 GN=PF3D7_0831700 PE=1 SV=1	0	0.770416	1.03004	0.600153	0.799508	0	0	0.266503	0	1.01138	2.17391	0	1.06176	0
tr|H9U0E6|H9U0E6_PLAF7	RuvB-like helicase (Fragment) OS=Plasmodium falciparum (isolate 3D7) OX=36329 PE=3 SV=1	2.85714	1.15562	0.257511	1.42343	1.35301	0.436681	0	0.596565	2.84974	2.02276	0	0	0.674252	0
tr|Q8ID85|Q8ID85_PLAF7	RuvB-like helicase OS=Plasmodium falciparum (isolate 3D7) OX=36329 GN=PF3D7_1362200 PE=3 SV=1	2.85714	1.15562	0.257511	1.42343	1.35301	0.436681	0	0.596565	2.84974	2.02276	0	0	0.674252	0
tr|Q8I2S6|Q8I2S6_PLAF7	DNA-directed RNA polymerase II subunit RPB3, putative OS=Plasmodium falciparum (isolate 3D7) OX=36329 GN=PF3D7_0923000 PE=3 SV=1	0.285714	0.46225	0	0.249321	0.307503	0	0	0.102501	0	0.252845	0	0	0.0842815	0
tr|Q8IAW0|Q8IAW0_PLAF7	Importin subunit alpha OS=Plasmodium falciparum (isolate 3D7) OX=36329 GN=PF3D7_0812400 PE=3 SV=1	0.285714	0.231125	0.0858369	0.200892	0.246002	0	0	0.0820008	0.259067	0.126422	0	0.393701	0.173374	0
tr|O77315|O77315_PLAF7	DNA-directed RNA polymerases I, II, and III subunit RPABC2, putative OS=Plasmodium falciparum (isolate 3D7) OX=36329 GN=PF3D7_0303300 PE=3 SV=2	0	0.154083	0	0.0513611	0.0615006	0	0	0.0205002	0	0	0	0	0	0
tr|Q8I2R8|Q8I2R8_PLAF7	Polyadenylate-binding protein 2, putative OS=Plasmodium falciparum (isolate 3D7) OX=36329 GN=PF3D7_0923900 PE=4 SV=1	0	0.154083	0	0.0513611	0.0615006	0	0	0.0205002	0	0	0	0	0	0
tr|Q8IL37|Q8IL37_PLAF7	WD repeat-containing protein OS=Plasmodium falciparum (isolate 3D7) OX=36329 GN=PF3D7_1443400 PE=4 SV=1	0	0.154083	0	0.0513611	0.0615006	0	0	0.0205002	0	0	0	0	0	0
tr|Q8I5H7|Q8I5H7_PLAF7	GTP cyclohydrolase 1 OS=Plasmodium falciparum (isolate 3D7) OX=36329 GN=PF3D7_1224000 PE=3 SV=1	0	0.154083	0	0.0513611	0.0615006	0	0	0.0205002	0	0	0	0	0	0
sp|C6KTD2|SET1_PLAF7	Putative histone-lysine N-methyltransferase 1 OS=Plasmodium falciparum (isolate 3D7) OX=36329 GN=SET1 PE=1 SV=1	0	0.154083	0	0.0513611	0.0615006	0	0	0.0205002	0	0.126422	0	0	0.0421408	0
tr|A0A5K1K8U0|A0A5K1K8U0_PLAF7	Uncharacterized protein OS=Plasmodium falciparum (isolate 3D7) OX=36329 GN=PF3D7_1359600 PE=4 SV=1	0	0.154083	0	0.0513611	0.0615006	0	0	0.0205002	0	0	0	0	0	0
tr|Q8I5G5|Q8I5G5_PLAF7	Uncharacterized protein OS=Plasmodium falciparum (isolate 3D7) OX=36329 GN=PF3D7_1225200 PE=4 SV=1	0.857143	0.154083	0.686695	0.565974	0.676507	0	0	0.225502	0.777202	1.01138	0	0	0.337126	0
tr|Q8II99|Q8II99_PLAF7	WD repeat-containing protein, putative OS=Plasmodium falciparum (isolate 3D7) OX=36329 GN=PF3D7_1126500 PE=4 SV=1	0	0.46225	0.171674	0.211308	0.246002	0	0	0.0820008	0	0	0	0	0	0
tr|Q8ILN8|Q8ILN8_PLAF7	40S ribosomal protein S25 OS=Plasmodium falciparum (isolate 3D7) OX=36329 GN=PF3D7_1421200 PE=1 SV=2	0	0.154083	0.171674	0.108586	0.123001	0	0	0.0410004	0.259067	0.126422	0	0	0.0421408	0
tr|Q8IE09|Q8IE09_PLAF7	60S ribosomal protein L23, putative OS=Plasmodium falciparum (isolate 3D7) OX=36329 GN=PF3D7_1331800 PE=1 SV=1	0	0.154083	0.171674	0.108586	0.123001	0	0	0.0410004	0	0	0	0	0	0
tr|O77395|O77395_PLAF7	40S ribosomal protein S15A, putative OS=Plasmodium falciparum (isolate 3D7) OX=36329 GN=PF3D7_0316800 PE=1 SV=1	0	0.154083	0.171674	0.108586	0.123001	0	0	0.0410004	0	0	0	0	0	0
tr|C6KSY6|C6KSY6_PLAF7	60S ribosomal protein L19 OS=Plasmodium falciparum (isolate 3D7) OX=36329 GN=PF3D7_0614500 PE=1 SV=1	0	0.154083	0.171674	0.108586	0.123001	0	0	0.0410004	0	0	0	0	0	0
tr|Q8IJ34|Q8IJ34_PLAF7	ADP/ATP transporter on adenylate translocase OS=Plasmodium falciparum (isolate 3D7) OX=36329 GN=PF3D7_1037300 PE=3 SV=1	0	0.154083	0.171674	0.108586	0.123001	0	0	0.0410004	0	0	0	0	0	0
tr|A0A5K1K928|A0A5K1K928_PLAF7	Zinc finger protein, putative OS=Plasmodium falciparum (isolate 3D7) OX=36329 GN=PF3D7_1317400 PE=4 SV=1	0	0.0770416	0.0858369	0.0542928	0.0615006	0	0	0.0205002	0	0	0	0	0	0
tr|Q9TY94|Q9TY94_PLAF7	ATP-dependent RNA helicase UAP56 OS=Plasmodium falciparum (isolate 3D7) OX=36329 GN=PF3D7_0209800 PE=4 SV=1	0	0.0770416	0.0858369	0.0542928	0.0615006	0	0	0.0205002	0	0	0	0	0	0
tr|Q8IBA0|Q8IBA0_PLAF7	Receptor for activated c kinase OS=Plasmodium falciparum (isolate 3D7) OX=36329 GN=PF3D7_0826700 PE=4 SV=1	0	0.0770416	0.0858369	0.0542928	0.0615006	0	0	0.0205002	0	0.126422	0	0	0.0421408	0
tr|A0A5K1K8J0|A0A5K1K8J0_PLAF7	RNA lariat debranching enzyme, putative OS=Plasmodium falciparum (isolate 3D7) OX=36329 GN=PF3D7_1340600 PE=4 SV=1	0	0.0770416	0.0858369	0.0542928	0.0615006	0	0	0.0205002	0	0	0	0.393701	0.131234	0
tr|Q8IJW2|Q8IJW2_PLAF7	Zinc finger protein, putative OS=Plasmodium falciparum (isolate 3D7) OX=36329 GN=PF3D7_1008100 PE=4 SV=1	0	0	2.83262	0.944206	1.04551	0	0	0.348503	0.259067	1.51707	0	0	0.505689	0
tr|Q8ILA9|Q8ILA9_PLAF7	Clathrin light chain OS=Plasmodium falciparum (isolate 3D7) OX=36329 GN=PF3D7_1435500 PE=3 SV=1	0	0	0.343348	0.114449	0.123001	0	0	0.0410004	0.518135	0.252845	0	0	0.0842815	0
tr|C0H570|C0H570_PLAF7	RNA-binding protein, putative OS=Plasmodium falciparum (isolate 3D7) OX=36329 GN=PF3D7_0929200 PE=4 SV=1	1.42857	0.46225	0.429185	0.773335	0.369004	0.436681	0	0.268562	1.03627	0.379267	0	0.787402	0.388889	0
tr|A0A5K1K8Y8|A0A5K1K8Y8_PLAF7	DNA/RNA-binding protein Alba 4 OS=Plasmodium falciparum (isolate 3D7) OX=36329 GN=PF3D7_1347500 PE=4 SV=1	0	0.539291	0	0.179764	0.184502	0	0	0.0615006	0	0	6.52174	0	2.17391	0
tr|Q8I2W3|Q8I2W3_PLAF7	Nucleosome assembly protein OS=Plasmodium falciparum (isolate 3D7) OX=36329 GN=PF3D7_0919000 PE=3 SV=1	0.571429	0.46225	0.257511	0.430396	0.430504	0	0	0.143501	0	0.632111	0	0	0.210704	0
tr|Q7K6A4|Q7K6A4_PLAF7	S-adenosylmethionine synthase OS=Plasmodium falciparum (isolate 3D7) OX=36329 GN=PF3D7_0922200 PE=3 SV=1	0.285714	0.616333	0.429185	0.443744	0.430504	0	0	0.143501	1.5544	0.632111	0	0.787402	0.473171	0
tr|Q8IE18|Q8IE18_PLAF7	RNA-binding protein, putative OS=Plasmodium falciparum (isolate 3D7) OX=36329 GN=PF3D7_1330800 PE=4 SV=1	0	0.308166	0.858369	0.388845	0.369004	0	0	0.123001	0.777202	0.252845	0	0	0.0842815	0
tr|Q8I5K4|Q8I5K4_PLAF7	Heterochromatin protein 1 OS=Plasmodium falciparum (isolate 3D7) OX=36329 GN=PF3D7_1220900 PE=1 SV=1	0	0.693374	0.515021	0.402799	0.369004	0	0	0.123001	0	0.126422	0	0	0.0421408	0
tr|Q8IKF0|Q8IKF0_PLAF7	Eukaryotic initiation factor 4A OS=Plasmodium falciparum (isolate 3D7) OX=36329 GN=PF3D7_1468700 PE=3 SV=1	0	0.308166	0.515021	0.274396	0.246002	0	0	0.0820008	0	0.126422	0	0	0.0421408	0
tr|Q8IJP9|Q8IJP9_PLAF7	Transcriptional coactivator ADA2 OS=Plasmodium falciparum (isolate 3D7) OX=36329 GN=PF3D7_1014600 PE=4 SV=1	1.14286	0.308166	1.11588	0.855634	0.738007	0	0	0.246002	1.03627	1.39064	0	0	0.463548	0
tr|Q8IL83|Q8IL83_PLAF7	Cleavage and polyadenylation specificity factor subunit 3, putative OS=Plasmodium falciparum (isolate 3D7) OX=36329 GN=PF3D7_1438500 PE=4 SV=1	0.285714	0.0770416	0.0858369	0.149531	0.123001	0	0	0.0410004	0.259067	0.126422	0	0	0.0421408	0
tr|A0A5K1K925|A0A5K1K925_PLAF7	40S ribosomal protein S11 OS=Plasmodium falciparum (isolate 3D7) OX=36329 GN=PF3D7_0516200 PE=3 SV=1	0.285714	0.46225	0.171674	0.306546	0.246002	0	0	0.0820008	0	0.252845	0	0	0.0842815	0
tr|Q8I4U7|Q8I4U7_PLAF7	Uncharacterized protein OS=Plasmodium falciparum (isolate 3D7) OX=36329 GN=PF3D7_1248700 PE=4 SV=1	0	0.385208	0.0858369	0.157015	0.123001	0	0	0.0410004	0	0	0	0	0	0
tr|Q8IBN5|Q8IBN5_PLAF7	40S ribosomal protein S5, putative OS=Plasmodium falciparum (isolate 3D7) OX=36329 GN=PF3D7_0721600 PE=1 SV=1	0	0.154083	0.0858369	0.0799734	0.0615006	0	0	0.0205002	0	0	0	0	0	0
tr|Q8ILL3|Q8ILL3_PLAF7	60S ribosomal protein L5, putative OS=Plasmodium falciparum (isolate 3D7) OX=36329 GN=PF3D7_1424100 PE=1 SV=1	0	0.154083	0.0858369	0.0799734	0.0615006	0	0	0.0205002	0	0	0	0	0	0
tr|Q8IDB7|Q8IDB7_PLAF7	CUGBP Elav-like family member 1 OS=Plasmodium falciparum (isolate 3D7) OX=36329 GN=PF3D7_1359400 PE=4 SV=1	0.285714	0.231125	0.686695	0.401178	0.307503	0	0	0.102501	0.518135	0.884956	2.17391	0	1.01962	0
tr|Q8IJS7|Q8IJS7_PLAF7	PRE-binding protein OS=Plasmodium falciparum (isolate 3D7) OX=36329 GN=PF3D7_1011800 PE=4 SV=1	0	1.30971	0	0.436569	0.307503	0	0	0.102501	0	0.252845	0	0	0.0842815	0
tr|A0A5K1K8V8|A0A5K1K8V8_PLAF7	60S ribosomal protein L6, putative OS=Plasmodium falciparum (isolate 3D7) OX=36329 GN=PF3D7_1338200 PE=3 SV=1	0.285714	0.770416	0.257511	0.43788	0.307503	0	0	0.102501	0	0	0	0	0	0
tr|Q8I3T1|Q8I3T1_PLAF7	Eukaryotic translation initiation factor 3 subunit B OS=Plasmodium falciparum (isolate 3D7) OX=36329 GN=PF3D7_0517700 PE=3 SV=1	0	0.924499	1.71674	0.880412	0.615006	0	0	0.205002	0.259067	0	0	0	0	0
tr|Q8IBT2|Q8IBT2_PLAF7	Eukaryotic translation initiation factor 3 subunit I OS=Plasmodium falciparum (isolate 3D7) OX=36329 GN=PF3D7_0716800 PE=3 SV=1	0	0.770416	1.37339	0.714602	0.492005	0	0	0.164002	0.259067	0	0	0	0	0
tr|Q8I492|Q8I492_PLAF7	Mature parasite-infected erythrocyte surface antigen OS=Plasmodium falciparum (isolate 3D7) OX=36329 GN=PF3D7_0500800 PE=4 SV=1	0	2.23421	1.03004	1.08808	0.738007	0	0	0.246002	0	0.379267	0	0	0.126422	0
tr|Q8IET7|Q8IET7_PLAF7	40S ribosomal protein S7 OS=Plasmodium falciparum (isolate 3D7) OX=36329 GN=PF3D7_1302800 PE=1 SV=1	0	0.385208	0.171674	0.185627	0.123001	0	0	0.0410004	0	0	0	0	0	0
tr|Q8I3T9|Q8I3T9_PLAF7	60S ribosomal protein L2 OS=Plasmodium falciparum (isolate 3D7) OX=36329 GN=PF3D7_0516900 PE=1 SV=1	0	0.385208	0.171674	0.185627	0.123001	0	0	0.0410004	0	0	0	0	0	0
tr|Q9U0J0|Q9U0J0_PLAF7	Replication protein A1, large subunit OS=Plasmodium falciparum (isolate 3D7) OX=36329 GN=PF3D7_0409600 PE=3 SV=1	0.285714	0	1.11588	0.467198	0.307503	0	0	0.102501	0.518135	0.884956	0.724638	0	0.536531	0
tr|C0H571|C0H571_PLAF7	High molecular weight rhoptry protein 2 OS=Plasmodium falciparum (isolate 3D7) OX=36329 GN=PF3D7_0929400 PE=4 SV=1	0	0.847458	0	0.282486	0.184502	0	0	0.0615006	0	0.379267	0	0	0.126422	0
tr|Q8IIA2|Q8IIA2_PLAF7	40S ribosomal protein S18, putative OS=Plasmodium falciparum (isolate 3D7) OX=36329 GN=PF3D7_1126200 PE=1 SV=1	0	0.308166	0.257511	0.188559	0.123001	0	0	0.0410004	0	0	0	0	0	0
tr|Q8ILE8|Q8ILE8_PLAF7	60S ribosomal protein L14, putative OS=Plasmodium falciparum (isolate 3D7) OX=36329 GN=PF3D7_1431700 PE=1 SV=1	0	0.616333	0.257511	0.291281	0.184502	0	0	0.0615006	0	0	0	0	0	0
sp|Q8ID39|Y13P2_PLAF7	Uncharacterized protein MAL13P1.336 OS=Plasmodium falciparum (isolate 3D7) OX=36329 GN=MAL13P1.336 PE=1 SV=1	0	0	1.80258	0.600858	0.369004	0	0	0.123001	0.518135	1.01138	0	0	0.337126	0.649351
tr|Q8IE67|Q8IE67_PLAF7	Phosphoribosylpyrophosphate synthetase OS=Plasmodium falciparum (isolate 3D7) OX=36329 GN=PF3D7_1325100 PE=3 SV=1	0.285714	0.616333	0	0.300682	0.184502	0	0	0.0615006	0.259067	0.126422	0	0	0.0421408	0
tr|Q8IBZ4|Q8IBZ4_PLAF7	Uncharacterized protein OS=Plasmodium falciparum (isolate 3D7) OX=36329 GN=PF3D7_0709500 PE=4 SV=1	0.571429	0	0.343348	0.304925	0.184502	0	0	0.0615006	0.777202	0.379267	0	0	0.126422	0
tr|Q8I3I5|Q8I3I5_PLAF7	Eukaryotic translation initiation factor 3 subunit E OS=Plasmodium falciparum (isolate 3D7) OX=36329 GN=PF3D7_0528200 PE=3 SV=1	0	0.46225	0.171674	0.211308	0.123001	0	0	0.0410004	0	0	0	0	0	0
tr|O96258|O96258_PLAF7	40S ribosomal protein S26 OS=Plasmodium falciparum (isolate 3D7) OX=36329 GN=PF3D7_0217800 PE=1 SV=1	0	0.154083	0.171674	0.108586	0.0615006	0	0	0.0205002	0	0	0	0	0	0
tr|C0H5C2|C0H5C2_PLAF7	40S ribosomal protein S19 OS=Plasmodium falciparum (isolate 3D7) OX=36329 GN=PF3D7_1317800 PE=1 SV=1	0	0.154083	0.171674	0.108586	0.0615006	0	0	0.0205002	0	0.126422	0	0	0.0421408	0
tr|Q8IB51|Q8IB51_PLAF7	60S ribosomal protein L22, putative OS=Plasmodium falciparum (isolate 3D7) OX=36329 GN=PF3D7_0821700 PE=1 SV=1	0	0.154083	0.171674	0.108586	0.0615006	0	0	0.0205002	0	0	0	0	0	0
tr|C0H5G3|C0H5G3_PLAF7	60S ribosomal protein L18-2, putative OS=Plasmodium falciparum (isolate 3D7) OX=36329 GN=PF3D7_1341300 PE=1 SV=1	0	0.154083	0.171674	0.108586	0.0615006	0	0	0.0205002	0	0	0	0	0	0
tr|Q8ILQ3|Q8ILQ3_PLAF7	Uncharacterized protein OS=Plasmodium falciparum (isolate 3D7) OX=36329 GN=PF3D7_1419700 PE=4 SV=1	0	0.154083	0.171674	0.108586	0.0615006	0	0	0.0205002	0	0	0	0	0	0
tr|Q8IFP2|Q8IFP2_PLAF7	40S ribosomal protein S19 OS=Plasmodium falciparum (isolate 3D7) OX=36329 GN=PF3D7_0422400 PE=1 SV=1	0.285714	0.539291	0.171674	0.332226	0.184502	0	0	0.0615006	0.259067	0	0	0	0	0
tr|C0H4U4|C0H4U4_PLAF7	NPL domain-containing protein OS=Plasmodium falciparum (isolate 3D7) OX=36329 GN=PF3D7_0813300 PE=4 SV=1	0	0.154083	0.515021	0.223035	0.123001	0	0	0.0410004	0	0	0	0	0	0
tr|Q8I5Y3|Q8I5Y3_PLAF7	Eukaryotic translation initiation factor 3 subunit C OS=Plasmodium falciparum (isolate 3D7) OX=36329 GN=PF3D7_1206200 PE=3 SV=1	0	1.15562	1.20172	0.78578	0.430504	0	0	0.143501	0	0	0	0	0	0
tr|Q8IKH8|Q8IKH8_PLAF7	40S ribosomal protein S3 OS=Plasmodium falciparum (isolate 3D7) OX=36329 GN=PF3D7_1465900 PE=1 SV=1	1.14286	0.770416	0.515021	0.809432	0.430504	0	0	0.143501	0.259067	0.252845	0	0	0.0842815	0
sp|O97313|RS3A_PLAF7	40S ribosomal protein S3a OS=Plasmodium falciparum (isolate 3D7) OX=36329 GN=MAL3P7.35 PE=1 SV=1	0	0.539291	0.515021	0.351438	0.184502	0	0	0.0615006	0	0.126422	0	0	0.0421408	0
tr|Q8IB67|Q8IB67_PLAF7	Histone acetyltransferase GCN5 OS=Plasmodium falciparum (isolate 3D7) OX=36329 GN=PF3D7_0823300 PE=1 SV=2	2	0.539291	2.06009	1.53313	0.799508	0	0	0.266503	2.07254	1.51707	0	0	0.505689	0
tr|Q8I207|Q8I207_PLAF7	PRESAN domain-containing protein OS=Plasmodium falciparum (isolate 3D7) OX=36329 GN=PF3D7_0401800 PE=4 SV=1	0	0.385208	0.343348	0.242852	0.123001	0	0	0.0410004	0.259067	0	0	0	0	0
tr|Q8ILL5|Q8ILL5_PLAF7	NTF2 domain-containing protein OS=Plasmodium falciparum (isolate 3D7) OX=36329 GN=PF3D7_1423700 PE=4 SV=1	0.857143	0.616333	0	0.491159	0.246002	0	0	0.0820008	0.259067	0.252845	0	0.393701	0.215515	0
tr|Q8IJV7|Q8IJV7_PLAF7	Nucleolar protein 5, putative OS=Plasmodium falciparum (isolate 3D7) OX=36329 GN=PF3D7_1008800 PE=3 SV=1	0	0.154083	0.600858	0.251647	0.123001	0	0	0.0410004	0	0	0	0	0	0
tr|Q8IL02|Q8IL02_PLAF7	40S ribosomal protein S5 OS=Plasmodium falciparum (isolate 3D7) OX=36329 GN=PF3D7_1447000 PE=1 SV=1	0.571429	0.616333	0.343348	0.51037	0.246002	0	0	0.0820008	0	0	0	0	0	0
tr|C0H4V6|C0H4V6_PLAF7	14-3-3 protein OS=Plasmodium falciparum (isolate 3D7) OX=36329 GN=PF3D7_0818200 PE=3 SV=1	2.28571	0.539291	0.686695	1.17057	0.553506	0	0	0.184502	1.29534	1.1378	0.724638	0.393701	0.752046	0
tr|Q8IHT9|Q8IHT9_PLAF7	60S ribosomal protein L35ae, putative OS=Plasmodium falciparum (isolate 3D7) OX=36329 GN=PF3D7_1142600 PE=1 SV=1	0	0.308166	0.0858369	0.131334	0.0615006	0	0	0.0205002	0	0	0	0	0	0
tr|C6KSN1|C6KSN1_PLAF7	RNA-binding protein, putative OS=Plasmodium falciparum (isolate 3D7) OX=36329 GN=PF3D7_0603100 PE=3 SV=1	0.571429	0.231125	0	0.267518	0.123001	0	0	0.0410004	0	0.126422	0	0	0.0421408	0
tr|Q8IDS6|Q8IDS6_PLAF7	60S ribosomal protein L18a OS=Plasmodium falciparum (isolate 3D7) OX=36329 GN=PF3D7_1341200 PE=1 SV=1	0.571429	0.46225	0.171674	0.401784	0.184502	0	0	0.0615006	0	0	0	0	0	0
tr|Q8IJZ7|Q8IJZ7_PLAF7	60S ribosomal protein L13, putative OS=Plasmodium falciparum (isolate 3D7) OX=36329 GN=PF3D7_1004000 PE=1 SV=1	0	0.231125	0.171674	0.134266	0.0615006	0	0	0.0205002	0	0	0	0	0	0
tr|Q8IAX5|Q8IAX5_PLAF7	40S ribosomal protein S16, putative OS=Plasmodium falciparum (isolate 3D7) OX=36329 GN=PF3D7_0813900 PE=1 SV=1	0.571429	0.539291	0.515021	0.541914	0.246002	0	0	0.0820008	0	0.126422	0	0	0.0421408	0
tr|Q8IJX3|Q8IJX3_PLAF7	Single-strand telomeric DNA-binding protein GBP2, putative OS=Plasmodium falciparum (isolate 3D7) OX=36329 GN=PF3D7_1006800 PE=4 SV=1	0	0.539291	0.686695	0.408662	0.184502	0	0	0.0615006	0	0	2.89855	0	0.966184	0.649351
tr|Q8IAZ3|Q8IAZ3_PLAF7	Eukaryotic translation initiation factor 3 subunit G OS=Plasmodium falciparum (isolate 3D7) OX=36329 GN=PF3D7_0815600 PE=3 SV=2	0	0.385208	0.858369	0.414526	0.184502	0	0	0.0615006	0	0	0	0	0	0
tr|Q8IM23|Q8IM23_PLAF7	rRNA 2'-O-methyltransferase fibrillarin, putative OS=Plasmodium falciparum (isolate 3D7) OX=36329 GN=PF3D7_1407100 PE=3 SV=1	0	0.308166	0.944206	0.417457	0.184502	0	0	0.0615006	0	0	0	0	0	0
tr|O77381|O77381_PLAF7	40S ribosomal protein S11, putative OS=Plasmodium falciparum (isolate 3D7) OX=36329 GN=PF3D7_0317600 PE=1 SV=2	0.285714	0.385208	0.171674	0.280865	0.123001	0	0	0.0410004	0	0	0	0	0	0
tr|Q8IIU8|Q8IIU8_PLAF7	40S ribosomal protein S4 OS=Plasmodium falciparum (isolate 3D7) OX=36329 GN=PF3D7_1105400 PE=1 SV=2	0.285714	0.616333	0.429185	0.443744	0.184502	0	0	0.0615006	0.259067	0.126422	0.724638	0.393701	0.41492	0.649351
tr|O77371|O77371_PLAF7	Cleavage and polyadenylation specificity factor, putative OS=Plasmodium falciparum (isolate 3D7) OX=36329 GN=PF3D7_0318600 PE=4 SV=1	0.285714	0.0770416	0.0858369	0.149531	0.0615006	0	0	0.0205002	0.259067	0.126422	0	0	0.0421408	0
tr|Q8IK02|Q8IK02_PLAF7	40S ribosomal protein S20e, putative OS=Plasmodium falciparum (isolate 3D7) OX=36329 GN=PF3D7_1003500 PE=1 SV=1	0.285714	0.0770416	0.0858369	0.149531	0.0615006	0	0	0.0205002	0	0.126422	0	0	0.0421408	0
tr|Q8IJC6|Q8IJC6_PLAF7	60S ribosomal protein L3 OS=Plasmodium falciparum (isolate 3D7) OX=36329 GN=PF3D7_1027800 PE=1 SV=1	0	0.693374	0.257511	0.316962	0.123001	0	0	0.0410004	0	0	0	0	0	0
tr|Q8IDR9|Q8IDR9_PLAF7	40S ribosomal protein S6 OS=Plasmodium falciparum (isolate 3D7) OX=36329 GN=PF3D7_1342000 PE=1 SV=1	0	0.46225	0.515021	0.325757	0.123001	0	0	0.0410004	0	0	0	0	0	0
tr|Q8II24|Q8II24_PLAF7	Heat shock protein 70 OS=Plasmodium falciparum (isolate 3D7) OX=36329 GN=PF3D7_1134000 PE=3 SV=1	0.285714	1.15562	0.0858369	0.509058	0.184502	0	0	0.0615006	0.518135	0	0	0	0	0
tr|O97248|O97248_PLAF7	40S ribosomal protein S23, putative OS=Plasmodium falciparum (isolate 3D7) OX=36329 GN=PF3D7_0306900 PE=1 SV=1	0.285714	0.154083	0.0858369	0.175211	0.0615006	0	0	0.0205002	0	0	0	0	0	0
tr|O77360|O77360_PLAF7	ATP-dependent RNA helicase DHX57, putative OS=Plasmodium falciparum (isolate 3D7) OX=36329 GN=PF3D7_0310500 PE=4 SV=1	0	0.924499	0.171674	0.365391	0.123001	0	0	0.0410004	0	0	0	0	0	0
tr|Q8I502|Q8I502_PLAF7	40S ribosomal protein S17, putative OS=Plasmodium falciparum (isolate 3D7) OX=36329 GN=PF3D7_1242700 PE=1 SV=1	0	0.847458	0.257511	0.368323	0.123001	0	0	0.0410004	0	0	0	0	0	0
tr|O97250|O97250_PLAF7	60S ribosomal protein L7, putative OS=Plasmodium falciparum (isolate 3D7) OX=36329 GN=PF3D7_0307200 PE=1 SV=2	0	0.385208	0.171674	0.185627	0.0615006	0	0	0.0205002	0	0	0	0	0	0
tr|Q8IDB0|Q8IDB0_PLAF7	40S ribosomal protein S15 OS=Plasmodium falciparum (isolate 3D7) OX=36329 GN=PF3D7_1358800 PE=1 SV=1	0	0.539291	0.600858	0.38005	0.123001	0	0	0.0410004	0	0	0	0	0	0
tr|Q8IM10|Q8IM10_PLAF7	40S ribosomal protein S8 OS=Plasmodium falciparum (isolate 3D7) OX=36329 GN=PF3D7_1408600 PE=1 SV=1	0.285714	0.46225	0.429185	0.392383	0.123001	0	0	0.0410004	0	0	0	0	0	0
tr|Q8IIW0|Q8IIW0_PLAF7	Chromatin remodeling protein OS=Plasmodium falciparum (isolate 3D7) OX=36329 GN=PF3D7_1104200 PE=4 SV=1	0	0.847458	0.343348	0.396935	0.123001	0	0	0.0410004	0	0	0	0	0	0
tr|Q8ILK3|Q8ILK3_PLAF7	60S ribosomal protein L21 OS=Plasmodium falciparum (isolate 3D7) OX=36329 GN=PF3D7_1426000 PE=1 SV=1	0.285714	0.231125	0.0858369	0.200892	0.0615006	0	0	0.0205002	0.259067	0.126422	0	0	0.0421408	0
tr|Q8ILV2|Q8ILV2_PLAF7	60S ribosomal protein L10, putative OS=Plasmodium falciparum (isolate 3D7) OX=36329 GN=PF3D7_1414300 PE=1 SV=1	0.285714	0.231125	0.0858369	0.200892	0.0615006	0	0	0.0205002	0.259067	0.126422	0	0	0.0421408	0
tr|C6KTC9|C6KTC9_PLAF7	Polyadenylate-binding protein 3, putative OS=Plasmodium falciparum (isolate 3D7) OX=36329 GN=PF3D7_0629400 PE=4 SV=1	0.285714	0.231125	0.0858369	0.200892	0.0615006	0	0	0.0205002	0.259067	0.126422	0	0.393701	0.173374	0
tr|Q8II61|Q8II61_PLAF7	60S acidic ribosomal protein P0 OS=Plasmodium falciparum (isolate 3D7) OX=36329 GN=PF3D7_1130200 PE=3 SV=1	0	0.539291	0.0858369	0.208376	0.0615006	0	0	0.0205002	0	0	0	0	0	0
tr|Q8ILL2|Q8ILL2_PLAF7	60S ribosomal protein L7a OS=Plasmodium falciparum (isolate 3D7) OX=36329 GN=PF3D7_1424400 PE=1 SV=2	0	0.46225	0.171674	0.211308	0.0615006	0	0	0.0205002	0	0	0	0	0	0
tr|Q8IE85|Q8IE85_PLAF7	60S ribosomal protein L6, putative OS=Plasmodium falciparum (isolate 3D7) OX=36329 GN=PF3D7_1323100 PE=1 SV=1	0	0.385208	0.257511	0.21424	0.0615006	0	0	0.0205002	0	0	0	0	0	0
tr|Q8IDI5|Q8IDI5_PLAF7	60S ribosomal protein L17, putative OS=Plasmodium falciparum (isolate 3D7) OX=36329 GN=PF3D7_1351400 PE=1 SV=1	0	0.385208	0.257511	0.21424	0.0615006	0	0	0.0205002	0	0	0	0	0	0
tr|O77329|O77329_PLAF7	N2227-like protein, putative OS=Plasmodium falciparum (isolate 3D7) OX=36329 GN=PF3D7_0309300 PE=4 SV=1	0	0.308166	0.343348	0.217171	0.0615006	0	0	0.0205002	0	0	0	0	0	0
tr|Q8I5S6|Q8I5S6_PLAF7	Eukaryotic translation initiation factor 3 subunit A OS=Plasmodium falciparum (isolate 3D7) OX=36329 GN=PF3D7_1212700 PE=3 SV=1	0	1.54083	2.57511	1.37198	0.369004	0	0	0.123001	0	0	0	0	0	0
tr|Q8I1Q5|Q8I1Q5_PLAF7	Eukaryotic translation initiation factor 3 subunit M OS=Plasmodium falciparum (isolate 3D7) OX=36329 GN=PF3D7_0418200 PE=3 SV=1	0	0.770416	0.772532	0.514316	0.123001	0	0	0.0410004	0	0	0	0	0	0
tr|Q8IKM5|Q8IKM5_PLAF7	60S ribosomal protein L27 OS=Plasmodium falciparum (isolate 3D7) OX=36329 GN=PF3D7_1460700 PE=1 SV=2	0	0.46225	0.343348	0.268532	0.0615006	0	0	0.0205002	0	0	0	0	0	0
tr|Q8IC35|Q8IC35_PLAF7	Erythrocyte membrane-associated antigen OS=Plasmodium falciparum (isolate 3D7) OX=36329 GN=PF3D7_0703500 PE=3 SV=2	0	0	0.944206	0.314735	0.0615006	0	0	0.0205002	0	0.126422	0	0	0.0421408	0
tr|Q8I2X0|Q8I2X0_PLAF7	Eukaryotic translation initiation factor 3 subunit F, putative OS=Plasmodium falciparum (isolate 3D7) OX=36329 GN=PF3D7_0918300 PE=4 SV=1	0	0.385208	0.600858	0.328689	0.0615006	0	0	0.0205002	0	0	0	0	0	0
tr|Q8IB60|Q8IB60_PLAF7	Protein transport protein SEC23 OS=Plasmodium falciparum (isolate 3D7) OX=36329 GN=pfsec23 PE=2 SV=1	0	0.0770416	0.944206	0.340416	0.0615006	0	0	0.0205002	0	0	0	0	0	0
tr|Q8I5H4|Q8I5H4_PLAF7	Polyadenylate-binding protein OS=Plasmodium falciparum (isolate 3D7) OX=36329 GN=PF3D7_1224300 PE=3 SV=1	5.14286	1.54083	1.6309	2.77153	0.492005	0	0	0.164002	0.259067	0.126422	0	0	0.0421408	0
tr|Q8I3R0|Q8I3R0_PLAF7	40S ribosomal protein S9, putative OS=Plasmodium falciparum (isolate 3D7) OX=36329 GN=PF3D7_0520000 PE=1 SV=1	0.285714	0.539291	0.515021	0.446676	0.0615006	0	0	0.0205002	0	0	0	0	0	0
tr|Q8IAK9|Q8IAK9_PLAF7	PRESAN domain-containing protein OS=Plasmodium falciparum (isolate 3D7) OX=36329 GN=PF3D7_0801000 PE=4 SV=1	0	0.154083	1.71674	0.623607	0.0615006	0	0	0.0205002	0	1.51707	0	0	0.505689	0
Accession	Name
