# Supplementary material for: The Putative Bromodomain Protein PfBDP7 of the Human Malaria Parasite Plasmodium Falciparum Cooperates With PfBDP1 in the Silencing of Variant Surface Antigen Expression
Source: Front Cell Dev Biol. 2022 Apr 12;10:816558. doi: 10.3389/fcell.2022.816558 (PMC9039026; doi:10.3389/fcell.2022.816558)
Supplement: Supplementary file 8 [file Table4.XLSX]

## Sheet: Overview
Overview
Tab	Parasite line and stage	Analysis settings	Description
PfBDP1/PfBDP7 closest genes eS	PfBDP1HA::PfBDP7BirATy; early S	Peaks called using MACS2, p-value 0.001, sorted for FoldChange > 2	List of genes closest to peaks called using MACS2 for PfBDP1HA and PfBDP7Ty in early schizonts
PfBDP1/PfBDP7 closest genes mS	PfBDP1HA::PfBDP7BirATy; mature S	Peaks called using MACS2, p-value 0.001, sorted for FoldChange > 2	List of genes closest to peaks called using MACS2 for PfBDP1HA and PfBDP7Ty in mature schizonts
PfBDP1HA_PfBDP7Ty_GO Results	PfBDP1HA::PfBDP7BirATy	GO analysis (gProfiler), p-value 0.01	GO analysis of common PfBDP1HA and PfBDP7Ty peaks in early and mature schizonts
PfBDP7 closest genes eS	PfBDP7TyGlmS; early S	Peaks called using MACS2, p-value 0.01, sorted for FoldChange > 1.6; GO analysis in PlasmoDB, p-value 0.01	List of genes closest to peaks called using MACS2 for PfBDP7Ty in early schizonts
PfBDP7 closest genes mS	PfBDP7TyGlmS; mature S	Peaks called using MACS2, p-value 0.01, sorted for FoldChange > 1.6; GO analysis in PlasmoDB, p-value 0.01	List of genes closest to peaks called using MACS2 for PfBDP7Ty in mature schizonts
PfBDP7Ty_GO Results	PfBDP7TyGlmS and PfBDP1HA::PfBDP7BirATy	GO analysis (PlasmoDB), p-value 0.01	GO analysis of PfBDP7 consensus peaks

## Sheet: PfBDP1_PfBDP7 closest genes eS
PfBDP7BirATy	Product Description	PfBDP1HA	Product Description		PfBDP7BirATy and PfBDP1HA		PfBDP7BirATy only		PfBDP1HA only
PF3D7_0115200	rifin	PF3D7_0100100	erythrocyte membrane protein 1, PfEMP1		PF3D7_0115200	rifin	PF3D7_0206900	merozoite surface protein 5	PF3D7_0100100	erythrocyte membrane protein 1, PfEMP1
PF3D7_0115700	erythrocyte membrane protein 1, PfEMP1	PF3D7_0100300	erythrocyte membrane protein 1, PfEMP1		PF3D7_0115700	erythrocyte membrane protein 1, PfEMP1	PF3D7_0207000	merozoite surface protein 4	PF3D7_0100300	erythrocyte membrane protein 1, PfEMP1
PF3D7_0206800	merozoite surface protein 2	PF3D7_0100800	rifin		PF3D7_0206800	merozoite surface protein 2	PF3D7_0214300	conserved Plasmodium protein, unknown function	PF3D7_0100800	rifin
PF3D7_0206900	merozoite surface protein 5	PF3D7_0100900	rifin		PF3D7_0207100	conserved Plasmodium protein, unknown function	PF3D7_0406400	cytosolic glyoxalase II	PF3D7_0100900	rifin
PF3D7_0207000	merozoite surface protein 4	PF3D7_0101000	rifin		PF3D7_0223500	erythrocyte membrane protein 1, PfEMP1	PF3D7_0506500	conserved Plasmodium protein, unknown function	PF3D7_0101000	rifin
PF3D7_0207100	conserved Plasmodium protein, unknown function	PF3D7_0101700	erythrocyte membrane protein 1 (PfEMP1), exon 2, pseudogene		PF3D7_0300100	erythrocyte membrane protein 1, PfEMP1	PF3D7_0728400	SDH5 domain-containing protein, putative	PF3D7_0101700	erythrocyte membrane protein 1 (PfEMP1), exon 2, pseudogene
PF3D7_0214300	conserved Plasmodium protein, unknown function	PF3D7_0101800	stevor		PF3D7_0300500	rifin	PF3D7_0824000	conserved Plasmodium protein, unknown function	PF3D7_0101800	stevor
PF3D7_0223500	erythrocyte membrane protein 1, PfEMP1	PF3D7_0101900	rifin		PF3D7_0302500	cytoadherence linked asexual protein 3.1	PF3D7_0925300	proline--tRNA ligase, putative	PF3D7_0101900	rifin
PF3D7_0300100	erythrocyte membrane protein 1, PfEMP1	PF3D7_0112300	18S ribosomal RNA		PF3D7_0312600	tRNA Valine	PF3D7_1024000	conserved Plasmodium protein, unknown function	PF3D7_0112300	18S ribosomal RNA
PF3D7_0300500	rifin	PF3D7_0112700	28S ribosomal RNA		PF3D7_0312700	tRNA Isoleucine	PF3D7_1025500	conserved Plasmodium protein, unknown function	PF3D7_0112700	28S ribosomal RNA
PF3D7_0302500	cytoadherence linked asexual protein 3.1	PF3D7_0113200	Plasmodium exported protein, unknown function		PF3D7_0324900	erythrocyte membrane protein 1, PfEMP1	PF3D7_1037900	conserved Plasmodium protein, unknown function	PF3D7_0113200	Plasmodium exported protein, unknown function
PF3D7_0312600	tRNA Valine	PF3D7_0113300	Plasmodium exported protein (hyp1), unknown function		PF3D7_0400100	erythrocyte membrane protein 1, PfEMP1	PF3D7_1142900	conserved Plasmodium protein, unknown function	PF3D7_0113300	Plasmodium exported protein (hyp1), unknown function
PF3D7_0312700	tRNA Isoleucine	PF3D7_0113600	surface-associated interspersed protein 1.2 (SURFIN 1.2), pseudogene		PF3D7_0402800	erythrocyte membrane protein 1 (PfEMP1), pseudogene	PF3D7_1222400	AP2 domain transcription factor	PF3D7_0113600	surface-associated interspersed protein 1.2 (SURFIN 1.2), pseudogene
PF3D7_0324900	erythrocyte membrane protein 1, PfEMP1	PF3D7_0113800	DBL containing protein, unknown function		PF3D7_0403000	tRNA Asparagine	PF3D7_1222500	diphthine--ammonia ligase, putative	PF3D7_0113800	DBL containing protein, unknown function
PF3D7_0400100	erythrocyte membrane protein 1, PfEMP1	PF3D7_0114000	exported protein family 1		PF3D7_0412400	erythrocyte membrane protein 1, PfEMP1	PF3D7_1223100	cAMP-dependent protein kinase regulatory subunit	PF3D7_0114000	exported protein family 1
PF3D7_0402800	erythrocyte membrane protein 1 (PfEMP1), pseudogene	PF3D7_0114300	exported protein family 4, pseudogene		PF3D7_0413100	erythrocyte membrane protein 1, PfEMP1	PF3D7_1318100	ferredoxin	PF3D7_0114300	exported protein family 4, pseudogene
PF3D7_0403000	tRNA Asparagine	PF3D7_0114400	erythrocyte membrane protein 1 (PfEMP1), exon 2, pseudogene		PF3D7_0420700	erythrocyte membrane protein 1, PfEMP1	PF3D7_1319900	conserved Plasmodium protein, unknown function	PF3D7_0114400	erythrocyte membrane protein 1 (PfEMP1), exon 2, pseudogene
PF3D7_0406400	cytosolic glyoxalase II	PF3D7_0114600	stevor, pseudogene		PF3D7_0426000	erythrocyte membrane protein 1, PfEMP1	PF3D7_1342300	tetratricopeptide repeat protein, putative	PF3D7_0114600	stevor, pseudogene
PF3D7_0412400	erythrocyte membrane protein 1, PfEMP1	PF3D7_0114700	rifin		PF3D7_0510600	tRNA Leucine	PF3D7_1356900	protein kinase 5	PF3D7_0114700	rifin
PF3D7_0413100	erythrocyte membrane protein 1, PfEMP1	PF3D7_0115000	surface-associated interspersed protein 1.3 (SURFIN 1.3)		PF3D7_0527700	tRNA Glutamic acid	PF3D7_1402200	cytochrome c oxidase subunit ApiCOX19, putative	PF3D7_0115000	surface-associated interspersed protein 1.3 (SURFIN 1.3)
PF3D7_0420700	erythrocyte membrane protein 1, PfEMP1	PF3D7_0115200	rifin		PF3D7_0527800	tRNA Leucine	PF3D7_1410400	rhoptry-associated protein 1	PF3D7_0115300	rifin
PF3D7_0426000	erythrocyte membrane protein 1, PfEMP1	PF3D7_0115300	rifin		PF3D7_0610400	histone H3	PF3D7_1438200	tRNA Selenocysteine	PF3D7_0115400	stevor
PF3D7_0506500	conserved Plasmodium protein, unknown function	PF3D7_0115400	stevor		PF3D7_0617800	histone H2A	PF3D7_1473300	CKK domain-containing protein, putative	PF3D7_0115600	rifin
PF3D7_0510600	tRNA Leucine	PF3D7_0115600	rifin		PF3D7_0620800	tRNA Alanine			PF3D7_0221400	stevor
PF3D7_0527700	tRNA Glutamic acid	PF3D7_0115700	erythrocyte membrane protein 1, PfEMP1		PF3D7_0620900	tRNA Leucine			PF3D7_0221900	erythrocyte membrane protein 1 (PfEMP1), pseudogene
PF3D7_0527800	tRNA Leucine	PF3D7_0206800	merozoite surface protein 2		PF3D7_0621600	tRNA Serine			PF3D7_0222400	rifin, pseudogene
PF3D7_0610400	histone H3	PF3D7_0207100	conserved Plasmodium protein, unknown function		PF3D7_0702700	tRNA Alanine			PF3D7_0222500	rifin
PF3D7_0617800	histone H2A	PF3D7_0221400	stevor		PF3D7_0702800	tRNA Tyrosine			PF3D7_0222600	rifin
PF3D7_0620800	tRNA Alanine	PF3D7_0221900	erythrocyte membrane protein 1 (PfEMP1), pseudogene		PF3D7_0707000	tRNA Lysine			PF3D7_0222700	rifin
PF3D7_0620900	tRNA Leucine	PF3D7_0222400	rifin, pseudogene		PF3D7_0707100	tRNA Lysine			PF3D7_0223100	rifin
PF3D7_0621600	tRNA Serine	PF3D7_0222500	rifin		PF3D7_0712300	erythrocyte membrane protein 1, PfEMP1			PF3D7_0223200	rifin
PF3D7_0702700	tRNA Alanine	PF3D7_0222600	rifin		PF3D7_0714700	tRNA Asparagine			PF3D7_0300300	erythrocyte membrane protein 1 (PfEMP1), exon 2, pseudogene
PF3D7_0702800	tRNA Tyrosine	PF3D7_0222700	rifin		PF3D7_0714800	tRNA Leucine			PF3D7_0300400	stevor
PF3D7_0707000	tRNA Lysine	PF3D7_0223100	rifin		PF3D7_0714900	tRNA Serine			PF3D7_0300700	rifin
PF3D7_0707100	tRNA Lysine	PF3D7_0223200	rifin		PF3D7_0730600	tRNA Valine			PF3D7_0300800	rifin
PF3D7_0712300	erythrocyte membrane protein 1, PfEMP1	PF3D7_0223500	erythrocyte membrane protein 1, PfEMP1		PF3D7_0733000	erythrocyte membrane protein 1, PfEMP1			PF3D7_0301000	acyl-CoA synthetase
PF3D7_0714700	tRNA Asparagine	PF3D7_0300100	erythrocyte membrane protein 1, PfEMP1		PF3D7_0800100	erythrocyte membrane protein 1, PfEMP1			PF3D7_0302200	cytoadherence linked asexual protein 3.2
PF3D7_0714800	tRNA Leucine	PF3D7_0300300	erythrocyte membrane protein 1 (PfEMP1), exon 2, pseudogene		PF3D7_0800300	erythrocyte membrane protein 1, PfEMP1			PF3D7_0302300	erythrocyte membrane protein 1 (PfEMP1), pseudogene
PF3D7_0714900	tRNA Serine	PF3D7_0300400	stevor		PF3D7_0801100	28S ribosomal RNA			PF3D7_0308400	U4 spliceosomal RNA
PF3D7_0728400	SDH5 domain-containing protein, putative	PF3D7_0300500	rifin		PF3D7_0809100	erythrocyte membrane protein 1, PfEMP1			PF3D7_0323900	erythrocyte membrane protein 1 (PfEMP1), exon 2, pseudogene
PF3D7_0730600	tRNA Valine	PF3D7_0300700	rifin		PF3D7_0832800	rifin			PF3D7_0324400	rifin
PF3D7_0733000	erythrocyte membrane protein 1, PfEMP1	PF3D7_0300800	rifin		PF3D7_0832900	stevor			PF3D7_0324500	rifin
PF3D7_0800100	erythrocyte membrane protein 1, PfEMP1	PF3D7_0301000	acyl-CoA synthetase		PF3D7_0833500	erythrocyte membrane protein 1, PfEMP1			PF3D7_0324600	stevor
PF3D7_0800300	erythrocyte membrane protein 1, PfEMP1	PF3D7_0302200	cytoadherence linked asexual protein 3.2		PF3D7_0900100	erythrocyte membrane protein 1, PfEMP1			PF3D7_0324800	rifin
PF3D7_0801100	28S ribosomal RNA	PF3D7_0302300	erythrocyte membrane protein 1 (PfEMP1), pseudogene		PF3D7_0900600	rifin			PF3D7_0400400	erythrocyte membrane protein 1, PfEMP1
PF3D7_0809100	erythrocyte membrane protein 1, PfEMP1	PF3D7_0302500	cytoadherence linked asexual protein 3.1		PF3D7_0914100	conserved Plasmodium protein, unknown function			PF3D7_0400500	rifin
PF3D7_0824000	conserved Plasmodium protein, unknown function	PF3D7_0308400	U4 spliceosomal RNA		PF3D7_0930300	merozoite surface protein 1			PF3D7_0400700	rifin
PF3D7_0832800	rifin	PF3D7_0312600	tRNA Valine		PF3D7_0937800	erythrocyte membrane protein 1, PfEMP1			PF3D7_0400800	stevor
PF3D7_0832900	stevor	PF3D7_0312700	tRNA Isoleucine		PF3D7_1000100	erythrocyte membrane protein 1, PfEMP1			PF3D7_0400900	rifin
PF3D7_0833500	erythrocyte membrane protein 1, PfEMP1	PF3D7_0323900	erythrocyte membrane protein 1 (PfEMP1), exon 2, pseudogene		PF3D7_1000500	rifin			PF3D7_0401000	rifin
PF3D7_0900100	erythrocyte membrane protein 1, PfEMP1	PF3D7_0324400	rifin		PF3D7_1041300	erythrocyte membrane protein 1, PfEMP1			PF3D7_0401200	rifin
PF3D7_0900600	rifin	PF3D7_0324500	rifin		PF3D7_1100100	erythrocyte membrane protein 1, PfEMP1			PF3D7_0401300	rifin
PF3D7_0914100	conserved Plasmodium protein, unknown function	PF3D7_0324600	stevor		PF3D7_1101400	rifin, pseudogene			PF3D7_0401400	rifin
PF3D7_0925300	proline--tRNA ligase, putative	PF3D7_0324800	rifin		PF3D7_1103200	tRNA Glycine			PF3D7_0401900	acyl-CoA synthetase
PF3D7_0930300	merozoite surface protein 1	PF3D7_0324900	erythrocyte membrane protein 1, PfEMP1		PF3D7_1103300	tRNA Leucine			PF3D7_0402500	rifin, pseudogene
PF3D7_0937800	erythrocyte membrane protein 1, PfEMP1	PF3D7_0400100	erythrocyte membrane protein 1, PfEMP1		PF3D7_1104900	calcium/calmodulin-dependent protein kinase, putative			PF3D7_0402600	stevor
PF3D7_1000100	erythrocyte membrane protein 1, PfEMP1	PF3D7_0400400	erythrocyte membrane protein 1, PfEMP1		PF3D7_1105000	histone H4			PF3D7_0402700	rifin, pseudogene
PF3D7_1000500	rifin	PF3D7_0400500	rifin		PF3D7_1105100	histone H2B			PF3D7_0411500	tRNA Alanine
PF3D7_1024000	conserved Plasmodium protein, unknown function	PF3D7_0400700	rifin		PF3D7_1124600	ethanolamine kinase			PF3D7_0411600	tRNA Glutamic acid
PF3D7_1025500	conserved Plasmodium protein, unknown function	PF3D7_0400800	stevor		PF3D7_1137000	U2 spliceosomal RNA			PF3D7_0412500	Plasmodium RNA of unknown function RUF6
PF3D7_1037900	conserved Plasmodium protein, unknown function	PF3D7_0400900	rifin		PF3D7_1147800	membrane associated erythrocyte binding-like protein			PF3D7_0412600	rifin, pseudogene
PF3D7_1041300	erythrocyte membrane protein 1, PfEMP1	PF3D7_0401000	rifin		PF3D7_1200100	erythrocyte membrane protein 1, PfEMP1			PF3D7_0412700	erythrocyte membrane protein 1, PfEMP1
PF3D7_1100100	erythrocyte membrane protein 1, PfEMP1	PF3D7_0401200	rifin		PF3D7_1200400	erythrocyte membrane protein 1, PfEMP1			PF3D7_0413200	rifin
PF3D7_1101400	rifin, pseudogene	PF3D7_0401300	rifin		PF3D7_1204300	eukaryotic translation initiation factor 5A			PF3D7_0413300	rifin
PF3D7_1103200	tRNA Glycine	PF3D7_0401400	rifin		PF3D7_1216800	tRNA Proline			PF3D7_0413400	erythrocyte membrane protein 1 (PfEMP1), exon 1, pseudogene
PF3D7_1103300	tRNA Leucine	PF3D7_0401900	acyl-CoA synthetase		PF3D7_1228600	merozoite surface protein 9			PF3D7_0421100	erythrocyte membrane protein 1, PfEMP1
PF3D7_1104900	calcium/calmodulin-dependent protein kinase, putative	PF3D7_0402500	rifin, pseudogene		PF3D7_1240900	erythrocyte membrane protein 1, PfEMP1			PF3D7_0421200	rifin
PF3D7_1105000	histone H4	PF3D7_0402600	stevor		PF3D7_1252000	tRNA Glutamine			PF3D7_0421300	erythrocyte membrane protein 1, PfEMP1
PF3D7_1105100	histone H2B	PF3D7_0402700	rifin, pseudogene		PF3D7_1254400	rifin			PF3D7_0421400	Plasmodium RNA of unknown function RUF6
PF3D7_1124600	ethanolamine kinase	PF3D7_0402800	erythrocyte membrane protein 1 (PfEMP1), pseudogene		PF3D7_1255200	erythrocyte membrane protein 1, PfEMP1			PF3D7_0421500	rifin, pseudogene
PF3D7_1137000	U2 spliceosomal RNA	PF3D7_0403000	tRNA Asparagine		PF3D7_1300100	erythrocyte membrane protein 1, PfEMP1			PF3D7_0421600	erythrocyte membrane protein 1 (PfEMP1)-like pseudogene
PF3D7_1142900	conserved Plasmodium protein, unknown function	PF3D7_0411500	tRNA Alanine		PF3D7_1301200	GBPH2 protein			PF3D7_0425500	stevor
PF3D7_1147800	membrane associated erythrocyte binding-like protein	PF3D7_0411600	tRNA Glutamic acid		PF3D7_1335100	merozoite surface protein 7			PF3D7_0425600	rifin, pseudogene
PF3D7_1200100	erythrocyte membrane protein 1, PfEMP1	PF3D7_0412400	erythrocyte membrane protein 1, PfEMP1		PF3D7_1339100	tRNA Methionine			PF3D7_0425700	rifin
PF3D7_1200400	erythrocyte membrane protein 1, PfEMP1	PF3D7_0412500	Plasmodium RNA of unknown function RUF6		PF3D7_1339200	tRNA Proline			PF3D7_0425800	erythrocyte membrane protein 1, PfEMP1
PF3D7_1204300	eukaryotic translation initiation factor 5A	PF3D7_0412600	rifin, pseudogene		PF3D7_1341000	tRNA Arginine			PF3D7_0425900	rifin
PF3D7_1216800	tRNA Proline	PF3D7_0412700	erythrocyte membrane protein 1, PfEMP1		PF3D7_1367800	secreted ookinete protein, putative			PF3D7_0500100	erythrocyte membrane protein 1, PfEMP1
PF3D7_1222400	AP2 domain transcription factor	PF3D7_0413100	erythrocyte membrane protein 1, PfEMP1		PF3D7_1369800	tRNA Arginine			PF3D7_0500500	rifin
PF3D7_1222500	diphthine--ammonia ligase, putative	PF3D7_0413200	rifin		PF3D7_1369900	tRNA Tryptophan			PF3D7_0500800	mature parasite-infected erythrocyte surface antigen
PF3D7_1223100	cAMP-dependent protein kinase regulatory subunit	PF3D7_0413300	rifin		PF3D7_1370000	tRNA Arginine			PF3D7_0514400	tRNA Phenylalanine
PF3D7_1228600	merozoite surface protein 9	PF3D7_0413400	erythrocyte membrane protein 1 (PfEMP1), exon 1, pseudogene		PF3D7_1370100	tRNA Cysteine			PF3D7_0527500	Hsc70-interacting protein
PF3D7_1240900	erythrocyte membrane protein 1, PfEMP1	PF3D7_0420700	erythrocyte membrane protein 1, PfEMP1		PF3D7_1370200	tRNA Glycine			PF3D7_0529600	tRNA Arginine
PF3D7_1252000	tRNA Glutamine	PF3D7_0421100	erythrocyte membrane protein 1, PfEMP1		PF3D7_1401000	GBPH protein			PF3D7_0532900	rifin
PF3D7_1254400	rifin	PF3D7_0421200	rifin		PF3D7_1403300	tetratricopeptide repeat protein, putative			PF3D7_0533100	erythrocyte membrane protein 1 (PfEMP1), pseudogene
PF3D7_1255200	erythrocyte membrane protein 1, PfEMP1	PF3D7_0421300	erythrocyte membrane protein 1, PfEMP1		PF3D7_1418400	tRNA Proline			PF3D7_0600100	erythrocyte membrane protein 1 (PfEMP1), pseudogene
PF3D7_1300100	erythrocyte membrane protein 1, PfEMP1	PF3D7_0421400	Plasmodium RNA of unknown function RUF6		PF3D7_1418500	5S ribosomal RNA			PF3D7_0600200	erythrocyte membrane protein 1, PfEMP1
PF3D7_1301200	GBPH2 protein	PF3D7_0421500	rifin, pseudogene		PF3D7_1418600	5S ribosomal RNA			PF3D7_0600400	erythrocyte membrane protein 1, PfEMP1
PF3D7_1318100	ferredoxin	PF3D7_0421600	erythrocyte membrane protein 1 (PfEMP1)-like pseudogene		PF3D7_1418700	5S ribosomal RNA			PF3D7_0600500	rifin
PF3D7_1319900	conserved Plasmodium protein, unknown function	PF3D7_0425500	stevor		PF3D7_1418800	signal recognition particle RNA			PF3D7_0600600	erythrocyte membrane protein 1 (PfEMP1), exon 2
PF3D7_1335100	merozoite surface protein 7	PF3D7_0425600	rifin, pseudogene		PF3D7_1438300	tRNA Methionine			PF3D7_0600700	rifin
PF3D7_1339100	tRNA Methionine	PF3D7_0425700	rifin		PF3D7_1442600	TRAP-like protein			PF3D7_0600800	rifin, pseudogene
PF3D7_1339200	tRNA Proline	PF3D7_0425800	erythrocyte membrane protein 1, PfEMP1						PF3D7_0601300	exported protein family 1
PF3D7_1341000	tRNA Arginine	PF3D7_0425900	rifin						PF3D7_0601400	erythrocyte membrane protein 1 (PfEMP1), pseudogene
PF3D7_1342300	tetratricopeptide repeat protein, putative	PF3D7_0426000	erythrocyte membrane protein 1, PfEMP1						PF3D7_0601800	H/ACA snoRNA
PF3D7_1356900	protein kinase 5	PF3D7_0500100	erythrocyte membrane protein 1, PfEMP1						PF3D7_0610300	non-coding RNA
PF3D7_1367800	secreted ookinete protein, putative	PF3D7_0500500	rifin						PF3D7_0613600	conserved Plasmodium protein, unknown function
PF3D7_1369800	tRNA Arginine	PF3D7_0500800	mature parasite-infected erythrocyte surface antigen						PF3D7_0617400	erythrocyte membrane protein 1, PfEMP1
PF3D7_1369900	tRNA Tryptophan	PF3D7_0510600	tRNA Leucine						PF3D7_0617500	rifin, pseudogene
PF3D7_1370000	tRNA Arginine	PF3D7_0514400	tRNA Phenylalanine						PF3D7_0617600	stevor
PF3D7_1370100	tRNA Cysteine	PF3D7_0527500	Hsc70-interacting protein						PF3D7_0617700	rifin
PF3D7_1370200	tRNA Glycine	PF3D7_0527700	tRNA Glutamic acid						PF3D7_0631200	erythrocyte membrane protein 1 (PfEMP1), pseudogene
PF3D7_1401000	GBPH protein	PF3D7_0527800	tRNA Leucine						PF3D7_0631300	exported protein family 1
PF3D7_1402200	cytochrome c oxidase subunit ApiCOX19, putative	PF3D7_0529600	tRNA Arginine						PF3D7_0631700	rifin, pseudogene
PF3D7_1403300	tetratricopeptide repeat protein, putative	PF3D7_0532900	rifin						PF3D7_0631800	rifin
PF3D7_1410400	rhoptry-associated protein 1	PF3D7_0533100	erythrocyte membrane protein 1 (PfEMP1), pseudogene						PF3D7_0632000	rifin
PF3D7_1418400	tRNA Proline	PF3D7_0600100	erythrocyte membrane protein 1 (PfEMP1), pseudogene						PF3D7_0632100	rifin
PF3D7_1418500	5S ribosomal RNA	PF3D7_0600200	erythrocyte membrane protein 1, PfEMP1						PF3D7_0632200	rifin
PF3D7_1418600	5S ribosomal RNA	PF3D7_0600400	erythrocyte membrane protein 1, PfEMP1						PF3D7_0632500	erythrocyte membrane protein 1, PfEMP1
PF3D7_1418700	5S ribosomal RNA	PF3D7_0600500	rifin						PF3D7_0632600	rifin, pseudogene
PF3D7_1418800	signal recognition particle RNA	PF3D7_0600600	erythrocyte membrane protein 1 (PfEMP1), exon 2						PF3D7_0632800	erythrocyte membrane protein 1, PfEMP1
PF3D7_1438200	tRNA Selenocysteine	PF3D7_0600700	rifin						PF3D7_0700100	erythrocyte membrane protein 1, PfEMP1
PF3D7_1438300	tRNA Methionine	PF3D7_0600800	rifin, pseudogene						PF3D7_0700200	rifin
PF3D7_1442600	TRAP-like protein	PF3D7_0601300	exported protein family 1						PF3D7_0700400	stevor
PF3D7_1473300	CKK domain-containing protein, putative	PF3D7_0601400	erythrocyte membrane protein 1 (PfEMP1), pseudogene						PF3D7_0700600	Plasmodium exported protein, unknown function, pseudogene
		PF3D7_0601800	H/ACA snoRNA						PF3D7_0701300	rifin, pseudogene
		PF3D7_0610300	non-coding RNA						PF3D7_0711600	Plasmodium RNA of unknown function RUF6
		PF3D7_0610400	histone H3						PF3D7_0711700	erythrocyte membrane protein 1, PfEMP1
		PF3D7_0613600	conserved Plasmodium protein, unknown function						PF3D7_0711900	rifin, pseudogene
		PF3D7_0617400	erythrocyte membrane protein 1, PfEMP1						PF3D7_0712000	erythrocyte membrane protein 1, PfEMP1
		PF3D7_0617500	rifin, pseudogene						PF3D7_0712100	Plasmodium RNA of unknown function RUF6
		PF3D7_0617600	stevor						PF3D7_0712400	erythrocyte membrane protein 1, PfEMP1
		PF3D7_0617700	rifin						PF3D7_0712500	rifin, pseudogene
		PF3D7_0617800	histone H2A						PF3D7_0712600	erythrocyte membrane protein 1, PfEMP1
		PF3D7_0620800	tRNA Alanine						PF3D7_0712700	Plasmodium RNA of unknown function RUF6
		PF3D7_0620900	tRNA Leucine						PF3D7_0712800	erythrocyte membrane protein 1, PfEMP1
		PF3D7_0621600	tRNA Serine						PF3D7_0712900	erythrocyte membrane protein 1, PfEMP1
		PF3D7_0631200	erythrocyte membrane protein 1 (PfEMP1), pseudogene						PF3D7_0714000	histone H2B variant
		PF3D7_0631300	exported protein family 1						PF3D7_0730700	tRNA Threonine
		PF3D7_0631700	rifin, pseudogene						PF3D7_0732000	stevor
		PF3D7_0631800	rifin						PF3D7_0732100	erythrocyte membrane protein 1 (PfEMP1), pseudogene
		PF3D7_0632000	rifin						PF3D7_0732200	rifin
		PF3D7_0632100	rifin						PF3D7_0732400	rifin
		PF3D7_0632200	rifin						PF3D7_0732500	rifin
		PF3D7_0632500	erythrocyte membrane protein 1, PfEMP1						PF3D7_0732700	rifin
		PF3D7_0632600	rifin, pseudogene						PF3D7_0732800	erythrocyte membrane protein 1 (PfEMP1), exon 2
		PF3D7_0632800	erythrocyte membrane protein 1, PfEMP1						PF3D7_0800200	erythrocyte membrane protein 1, PfEMP1
		PF3D7_0700100	erythrocyte membrane protein 1, PfEMP1						PF3D7_0800500	rifin
		PF3D7_0700200	rifin						PF3D7_0808600	erythrocyte membrane protein 1, PfEMP1
		PF3D7_0700400	stevor						PF3D7_0808700	erythrocyte membrane protein 1, PfEMP1
		PF3D7_0700600	Plasmodium exported protein, unknown function, pseudogene						PF3D7_0808900	rifin
		PF3D7_0701300	rifin, pseudogene						PF3D7_0832300	Plasmodium exported protein (PHISTa-like), unknown function
		PF3D7_0702700	tRNA Alanine						PF3D7_0832400	stevor
		PF3D7_0702800	tRNA Tyrosine						PF3D7_0832500	rifin
		PF3D7_0707000	tRNA Lysine						PF3D7_0832600	stevor
		PF3D7_0707100	tRNA Lysine						PF3D7_0833000	rifin
		PF3D7_0711600	Plasmodium RNA of unknown function RUF6						PF3D7_0833100	rifin
		PF3D7_0711700	erythrocyte membrane protein 1, PfEMP1						PF3D7_0833200	rifin
		PF3D7_0711900	rifin, pseudogene						PF3D7_0900200	rifin
		PF3D7_0712000	erythrocyte membrane protein 1, PfEMP1						PF3D7_0900300	rifin
		PF3D7_0712100	Plasmodium RNA of unknown function RUF6						PF3D7_0900700	rifin
		PF3D7_0712300	erythrocyte membrane protein 1, PfEMP1						PF3D7_0900800	erythrocyte membrane protein 1 (PfEMP1), exon 2, pseudogene
		PF3D7_0712400	erythrocyte membrane protein 1, PfEMP1						PF3D7_0900900	stevor
		PF3D7_0712500	rifin, pseudogene						PF3D7_0901000	rifin
		PF3D7_0712600	erythrocyte membrane protein 1, PfEMP1						PF3D7_0901100	rifin
		PF3D7_0712700	Plasmodium RNA of unknown function RUF6						PF3D7_0901300	rifin
		PF3D7_0712800	erythrocyte membrane protein 1, PfEMP1						PF3D7_0901500	rifin
		PF3D7_0712900	erythrocyte membrane protein 1, PfEMP1						PF3D7_0937300	rifin
		PF3D7_0714000	histone H2B variant						PF3D7_0937500	rifin
		PF3D7_0714700	tRNA Asparagine						PF3D7_0937600	erythrocyte membrane protein 1, PfEMP1
		PF3D7_0714800	tRNA Leucine						PF3D7_1000400	rifin
		PF3D7_0714900	tRNA Serine						PF3D7_1000800	stevor, pseudogene
		PF3D7_0730600	tRNA Valine						PF3D7_1031300	SAE2 domain-containing protein, putative
		PF3D7_0730700	tRNA Threonine						PF3D7_1039200	Plasmodium exported protein, unknown function, pseudogene
		PF3D7_0732000	stevor						PF3D7_1040000	rifin
		PF3D7_0732100	erythrocyte membrane protein 1 (PfEMP1), pseudogene						PF3D7_1040100	rifin
		PF3D7_0732200	rifin						PF3D7_1040200	stevor
		PF3D7_0732400	rifin						PF3D7_1040300	rifin
		PF3D7_0732500	rifin						PF3D7_1040400	rifin
		PF3D7_0732700	rifin						PF3D7_1040500	rifin
		PF3D7_0732800	erythrocyte membrane protein 1 (PfEMP1), exon 2						PF3D7_1040600	rifin
		PF3D7_0733000	erythrocyte membrane protein 1, PfEMP1						PF3D7_1040700	rifin
		PF3D7_0800100	erythrocyte membrane protein 1, PfEMP1						PF3D7_1040900	rifin
		PF3D7_0800200	erythrocyte membrane protein 1, PfEMP1						PF3D7_1041000	rifin
		PF3D7_0800300	erythrocyte membrane protein 1, PfEMP1						PF3D7_1041100	rifin
		PF3D7_0800500	rifin						PF3D7_1100200	erythrocyte membrane protein 1, PfEMP1
		PF3D7_0801100	28S ribosomal RNA						PF3D7_1100300	rifin
		PF3D7_0808600	erythrocyte membrane protein 1, PfEMP1						PF3D7_1100400	rifin
		PF3D7_0808700	erythrocyte membrane protein 1, PfEMP1						PF3D7_1100500	rifin
		PF3D7_0808900	rifin						PF3D7_1100700	stevor, pseudogene
		PF3D7_0809100	erythrocyte membrane protein 1, PfEMP1						PF3D7_1101200	rifin
		PF3D7_0832300	Plasmodium exported protein (PHISTa-like), unknown function						PF3D7_1101300	rifin
		PF3D7_0832400	stevor						PF3D7_1101500	exported protein family 4
		PF3D7_0832500	rifin						PF3D7_1102200	DnaJ protein, putative
		PF3D7_0832600	stevor						PF3D7_1131600	kelch domain-containing protein, putative
		PF3D7_0832800	rifin						PF3D7_1141100	conserved Plasmodium protein, unknown function
		PF3D7_0832900	stevor						PF3D7_1149500	ring-infected erythrocyte surface antigen 2, pseudogene
		PF3D7_0833000	rifin						PF3D7_1149900	stevor
		PF3D7_0833100	rifin						PF3D7_1150000	rifin
		PF3D7_0833200	rifin						PF3D7_1150100	rifin, pseudogene
		PF3D7_0833500	erythrocyte membrane protein 1, PfEMP1						PF3D7_1150200	rifin
		PF3D7_0900100	erythrocyte membrane protein 1, PfEMP1						PF3D7_1150300	rifin
		PF3D7_0900200	rifin						PF3D7_1150400	erythrocyte membrane protein 1, PfEMP1
		PF3D7_0900300	rifin						PF3D7_1200300	rifin
		PF3D7_0900600	rifin						PF3D7_1200600	erythrocyte membrane protein 1, PfEMP1
		PF3D7_0900700	rifin						PF3D7_1200700	acyl-CoA synthetase
		PF3D7_0900800	erythrocyte membrane protein 1 (PfEMP1), exon 2, pseudogene						PF3D7_1219200	rifin, pseudogene
		PF3D7_0900900	stevor						PF3D7_1219300	erythrocyte membrane protein 1, PfEMP1
		PF3D7_0901000	rifin						PF3D7_1219400	erythrocyte membrane protein 1 (PfEMP1), pseudogene
		PF3D7_0901100	rifin						PF3D7_1222600	AP2 domain transcription factor AP2-G
		PF3D7_0901300	rifin						PF3D7_1240200	erythrocyte membrane protein 1 (PfEMP1), pseudogene
		PF3D7_0901500	rifin						PF3D7_1240300	erythrocyte membrane protein 1, PfEMP1
		PF3D7_0914100	conserved Plasmodium protein, unknown function						PF3D7_1240400	erythrocyte membrane protein 1, PfEMP1
		PF3D7_0930300	merozoite surface protein 1						PF3D7_1240600	erythrocyte membrane protein 1, PfEMP1
		PF3D7_0937300	rifin						PF3D7_1240700	rifin, pseudogene
		PF3D7_0937500	rifin						PF3D7_1253700	rifin
		PF3D7_0937600	erythrocyte membrane protein 1, PfEMP1						PF3D7_1254000	rifin
		PF3D7_0937800	erythrocyte membrane protein 1, PfEMP1						PF3D7_1254100	stevor
		PF3D7_1000100	erythrocyte membrane protein 1, PfEMP1						PF3D7_1254200	rifin
		PF3D7_1000400	rifin						PF3D7_1254300	stevor
		PF3D7_1000500	rifin						PF3D7_1254600	stevor
		PF3D7_1000800	stevor, pseudogene						PF3D7_1255000	rifin
		PF3D7_1031300	SAE2 domain-containing protein, putative						PF3D7_1255100	rifin
		PF3D7_1039200	Plasmodium exported protein, unknown function, pseudogene						PF3D7_1300300	erythrocyte membrane protein 1, PfEMP1
		PF3D7_1040000	rifin						PF3D7_1300400	rifin
		PF3D7_1040100	rifin						PF3D7_1300500	rifin
		PF3D7_1040200	stevor						PF3D7_1300700	rifin
		PF3D7_1040300	rifin						PF3D7_1300800	erythrocyte membrane protein 1 (PfEMP1), pseudogene
		PF3D7_1040400	rifin						PF3D7_1300900	stevor
		PF3D7_1040500	rifin						PF3D7_1301000	rifin, pseudogene
		PF3D7_1040600	rifin						PF3D7_1337600	tRNA Serine
		PF3D7_1040700	rifin						PF3D7_1355400	tRNA Threonine
		PF3D7_1040900	rifin						PF3D7_1372500	stevor, pseudogene
		PF3D7_1041000	rifin						PF3D7_1372700	rifin
		PF3D7_1041100	rifin						PF3D7_1372800	stevor
		PF3D7_1041300	erythrocyte membrane protein 1, PfEMP1						PF3D7_1372900	erythrocyte membrane protein 1 (PfEMP1), exon 2, pseudogene
		PF3D7_1100100	erythrocyte membrane protein 1, PfEMP1						PF3D7_1373300	rifin
		PF3D7_1100200	erythrocyte membrane protein 1, PfEMP1						PF3D7_1373400	rifin
		PF3D7_1100300	rifin						PF3D7_1373500	erythrocyte membrane protein 1, PfEMP1
		PF3D7_1100400	rifin						PF3D7_1400100	erythrocyte membrane protein 1 (PfEMP1), pseudogene
		PF3D7_1100500	rifin						PF3D7_1400200	rifin
		PF3D7_1100700	stevor, pseudogene						PF3D7_1400300	rifin
		PF3D7_1101200	rifin						PF3D7_1400400	rifin
		PF3D7_1101300	rifin						PF3D7_1400500	rifin
		PF3D7_1101400	rifin, pseudogene						PF3D7_1400600	rifin
		PF3D7_1101500	exported protein family 4						PF3D7_1400700	stevor
		PF3D7_1102200	DnaJ protein, putative						PF3D7_1400800	rifin
		PF3D7_1103200	tRNA Glycine						PF3D7_1407600	conserved Plasmodium protein, unknown function
		PF3D7_1103300	tRNA Leucine						PF3D7_1475400	cysteine repeat modular protein 4
		PF3D7_1104900	calcium/calmodulin-dependent protein kinase, putative						PF3D7_1475500	LCCL domain-containing protein
		PF3D7_1105000	histone H4						PF3D7_1475800	conserved Plasmodium protein, unknown function
		PF3D7_1105100	histone H2B						PF3D7_1476600	Plasmodium exported protein, unknown function
		PF3D7_1124600	ethanolamine kinase						PF3D7_1477000	Plasmodium exported protein (hyp17), unknown function, pseudogene
		PF3D7_1131600	kelch domain-containing protein, putative						PF3D7_1477300	Plasmodium exported protein (PHIST), unknown function
		PF3D7_1137000	U2 spliceosomal RNA						PF3D7_1478400	Plasmodium exported protein, unknown function, pseudogene
		PF3D7_1141100	conserved Plasmodium protein, unknown function						PF3D7_1479400	rifin
		PF3D7_1147800	membrane associated erythrocyte binding-like protein						PF3D7_1479600	rifin
		PF3D7_1149500	ring-infected erythrocyte surface antigen 2, pseudogene						PF3D7_1479700	rifin
		PF3D7_1149900	stevor
		PF3D7_1150000	rifin
		PF3D7_1150100	rifin, pseudogene
		PF3D7_1150200	rifin
		PF3D7_1150300	rifin
		PF3D7_1150400	erythrocyte membrane protein 1, PfEMP1
		PF3D7_1200100	erythrocyte membrane protein 1, PfEMP1
		PF3D7_1200300	rifin
		PF3D7_1200400	erythrocyte membrane protein 1, PfEMP1
		PF3D7_1200600	erythrocyte membrane protein 1, PfEMP1
		PF3D7_1200700	acyl-CoA synthetase
		PF3D7_1204300	eukaryotic translation initiation factor 5A
		PF3D7_1216800	tRNA Proline
		PF3D7_1219200	rifin, pseudogene
		PF3D7_1219300	erythrocyte membrane protein 1, PfEMP1
		PF3D7_1219400	erythrocyte membrane protein 1 (PfEMP1), pseudogene
		PF3D7_1222600	AP2 domain transcription factor AP2-G
		PF3D7_1228600	merozoite surface protein 9
		PF3D7_1240200	erythrocyte membrane protein 1 (PfEMP1), pseudogene
		PF3D7_1240300	erythrocyte membrane protein 1, PfEMP1
		PF3D7_1240400	erythrocyte membrane protein 1, PfEMP1
		PF3D7_1240600	erythrocyte membrane protein 1, PfEMP1
		PF3D7_1240700	rifin, pseudogene
		PF3D7_1240900	erythrocyte membrane protein 1, PfEMP1
		PF3D7_1252000	tRNA Glutamine
		PF3D7_1253700	rifin
		PF3D7_1254000	rifin
		PF3D7_1254100	stevor
		PF3D7_1254200	rifin
		PF3D7_1254300	stevor
		PF3D7_1254400	rifin
		PF3D7_1254600	stevor
		PF3D7_1255000	rifin
		PF3D7_1255100	rifin
		PF3D7_1255200	erythrocyte membrane protein 1, PfEMP1
		PF3D7_1300100	erythrocyte membrane protein 1, PfEMP1
		PF3D7_1300300	erythrocyte membrane protein 1, PfEMP1
		PF3D7_1300400	rifin
		PF3D7_1300500	rifin
		PF3D7_1300700	rifin
		PF3D7_1300800	erythrocyte membrane protein 1 (PfEMP1), pseudogene
		PF3D7_1300900	stevor
		PF3D7_1301000	rifin, pseudogene
		PF3D7_1301200	GBPH2 protein
		PF3D7_1335100	merozoite surface protein 7
		PF3D7_1337600	tRNA Serine
		PF3D7_1339100	tRNA Methionine
		PF3D7_1339200	tRNA Proline
		PF3D7_1341000	tRNA Arginine
		PF3D7_1355400	tRNA Threonine
		PF3D7_1367800	secreted ookinete protein, putative
		PF3D7_1369800	tRNA Arginine
		PF3D7_1369900	tRNA Tryptophan
		PF3D7_1370000	tRNA Arginine
		PF3D7_1370100	tRNA Cysteine
		PF3D7_1370200	tRNA Glycine
		PF3D7_1372500	stevor, pseudogene
		PF3D7_1372700	rifin
		PF3D7_1372800	stevor
		PF3D7_1372900	erythrocyte membrane protein 1 (PfEMP1), exon 2, pseudogene
		PF3D7_1373300	rifin
		PF3D7_1373400	rifin
		PF3D7_1373500	erythrocyte membrane protein 1, PfEMP1
		PF3D7_1400100	erythrocyte membrane protein 1 (PfEMP1), pseudogene
		PF3D7_1400200	rifin
		PF3D7_1400300	rifin
		PF3D7_1400400	rifin
		PF3D7_1400500	rifin
		PF3D7_1400600	rifin
		PF3D7_1400700	stevor
		PF3D7_1400800	rifin
		PF3D7_1401000	GBPH protein
		PF3D7_1403300	tetratricopeptide repeat protein, putative
		PF3D7_1407600	conserved Plasmodium protein, unknown function
		PF3D7_1418400	tRNA Proline
		PF3D7_1418500	5S ribosomal RNA
		PF3D7_1418600	5S ribosomal RNA
		PF3D7_1418700	5S ribosomal RNA
		PF3D7_1418800	signal recognition particle RNA
		PF3D7_1438300	tRNA Methionine
		PF3D7_1442600	TRAP-like protein
		PF3D7_1475400	cysteine repeat modular protein 4
		PF3D7_1475500	LCCL domain-containing protein
		PF3D7_1475800	conserved Plasmodium protein, unknown function
		PF3D7_1476600	Plasmodium exported protein, unknown function
		PF3D7_1477000	Plasmodium exported protein (hyp17), unknown function, pseudogene
		PF3D7_1477300	Plasmodium exported protein (PHIST), unknown function
		PF3D7_1478400	Plasmodium exported protein, unknown function, pseudogene
		PF3D7_1479400	rifin
		PF3D7_1479600	rifin
		PF3D7_1479700	rifin

## Sheet: PfBDP1_PfBDP7 closest genes mS 
PfBDP7BirATy	Product Description	PfBDP1HA	Product Description		PfBDP7BirATy and PfBDP1HA		PfBDP7BirATy only		PfBDP1HA only
PF3D7_0100100	erythrocyte membrane protein 1, PfEMP1	PF3D7_0100100	erythrocyte membrane protein 1, PfEMP1		PF3D7_0100100	erythrocyte membrane protein 1, PfEMP1	PF3D7_0105400	conserved Plasmodium protein, unknown function	PF3D7_0104700	major facilitator superfamily-related transporter, putative
PF3D7_0104200	StAR-related lipid transfer protein	PF3D7_0104200	StAR-related lipid transfer protein		PF3D7_0104200	StAR-related lipid transfer protein	PF3D7_0109000	photosensitized INA-labeled protein PHIL1	PF3D7_0105100	conserved Apicomplexan protein, unknown function
PF3D7_0105300	cyclase-associated protein	PF3D7_0104700	major facilitator superfamily-related transporter, putative		PF3D7_0105300	cyclase-associated protein	PF3D7_0203500	tRNA Glutamine	PF3D7_0207600	serine repeat antigen 5
PF3D7_0105400	conserved Plasmodium protein, unknown function	PF3D7_0105100	conserved Apicomplexan protein, unknown function		PF3D7_0206100	cysteine desulfuration protein SufE	PF3D7_0207200	iron-sulfur assembly protein, putative	PF3D7_0214300	conserved Plasmodium protein, unknown function
PF3D7_0109000	photosensitized INA-labeled protein PHIL1	PF3D7_0105300	cyclase-associated protein		PF3D7_0206800	merozoite surface protein 2	PF3D7_0211600	UDP-N-acetylglucosamine transferase subunit ALG14, putative	PF3D7_0217500	calcium-dependent protein kinase 1
PF3D7_0203500	tRNA Glutamine	PF3D7_0206100	cysteine desulfuration protein SufE		PF3D7_0206900	merozoite surface protein 5	PF3D7_0211700	tyrosine kinase-like protein, putative	PF3D7_0304800	conserved Plasmodium membrane protein, unknown function
PF3D7_0206100	cysteine desulfuration protein SufE	PF3D7_0206800	merozoite surface protein 2		PF3D7_0207000	merozoite surface protein 4	PF3D7_0212800	multidrug efflux pump, putative	PF3D7_0307900	conserved Plasmodium protein, unknown function
PF3D7_0206800	merozoite surface protein 2	PF3D7_0206900	merozoite surface protein 5		PF3D7_0207100	conserved Plasmodium protein, unknown function	PF3D7_0217400	conserved protein, unknown function	PF3D7_0320900	histone H2A.Z
PF3D7_0206900	merozoite surface protein 5	PF3D7_0207000	merozoite surface protein 4		PF3D7_0220800	cytoadherence linked asexual protein 2	PF3D7_0310700	trafficking protein particle complex subunit 4, putative	PF3D7_0416900	conserved Plasmodium protein, unknown function
PF3D7_0207000	merozoite surface protein 4	PF3D7_0207100	conserved Plasmodium protein, unknown function		PF3D7_0223500	erythrocyte membrane protein 1, PfEMP1	PF3D7_0314000	HSP20-like chaperone, putative	PF3D7_0515400	conserved protein, unknown function
PF3D7_0207100	conserved Plasmodium protein, unknown function	PF3D7_0207600	serine repeat antigen 5		PF3D7_0300100	erythrocyte membrane protein 1, PfEMP1	PF3D7_0320500	nicotinamidase, putative	PF3D7_0613600	conserved Plasmodium protein, unknown function
PF3D7_0207200	iron-sulfur assembly protein, putative	PF3D7_0214300	conserved Plasmodium protein, unknown function		PF3D7_0301800	Plasmodium exported protein, unknown function	PF3D7_0320800	ATP-dependent RNA helicase DDX6	PF3D7_0725400	conserved Plasmodium protein, unknown function
PF3D7_0211600	UDP-N-acetylglucosamine transferase subunit ALG14, putative	PF3D7_0217500	calcium-dependent protein kinase 1		PF3D7_0302400	non-coding RNA	PF3D7_0401700	Plasmodium exported protein, unknown function, pseudogene	PF3D7_0728600	RING zinc finger protein, putative
PF3D7_0211700	tyrosine kinase-like protein, putative	PF3D7_0220800	cytoadherence linked asexual protein 2		PF3D7_0302500	cytoadherence linked asexual protein 3.1	PF3D7_0403900	SET domain protein, putative	PF3D7_0818000	U4/U6.U5 small nuclear ribonucleoprotein, putative
PF3D7_0212800	multidrug efflux pump, putative	PF3D7_0223500	erythrocyte membrane protein 1, PfEMP1		PF3D7_0305200	GRIP domain-containing protein, putative	PF3D7_0404000	conserved Plasmodium protein, unknown function	PF3D7_0818900	heat shock protein 70
PF3D7_0217400	conserved protein, unknown function	PF3D7_0300100	erythrocyte membrane protein 1, PfEMP1		PF3D7_0308400	U4 spliceosomal RNA	PF3D7_0404100	AP2 domain transcription factor AP2-SP2, putative	PF3D7_0819200	perforin-like protein 5
PF3D7_0220800	cytoadherence linked asexual protein 2	PF3D7_0301800	Plasmodium exported protein, unknown function		PF3D7_0312600	tRNA Valine	PF3D7_0404900	6-cysteine protein P41	PF3D7_0829500	conserved Plasmodium protein, unknown function
PF3D7_0223500	erythrocyte membrane protein 1, PfEMP1	PF3D7_0302400	non-coding RNA		PF3D7_0312700	tRNA Isoleucine	PF3D7_0405000	ATP-dependent RNA helicase DDX51, putative	PF3D7_0831000	Plasmodium exported protein (PHISTb), unknown function
PF3D7_0300100	erythrocyte membrane protein 1, PfEMP1	PF3D7_0302500	cytoadherence linked asexual protein 3.1		PF3D7_0319700	ABC transporter I family member 1, putative	PF3D7_0406000	conserved protein, unknown function	PF3D7_0911600	conserved Plasmodium protein, unknown function
PF3D7_0301800	Plasmodium exported protein, unknown function	PF3D7_0304800	conserved Plasmodium membrane protein, unknown function		PF3D7_0324900	erythrocyte membrane protein 1, PfEMP1	PF3D7_0409800	zinc finger protein, putative	PF3D7_1001600	exported lipase 2
PF3D7_0302400	non-coding RNA	PF3D7_0305200	GRIP domain-containing protein, putative		PF3D7_0400100	erythrocyte membrane protein 1, PfEMP1	PF3D7_0423500	glideosome associated protein with multiple membrane spans 2	PF3D7_1019500	TMEM94 domain-containing protein, putative
PF3D7_0302500	cytoadherence linked asexual protein 3.1	PF3D7_0307900	conserved Plasmodium protein, unknown function		PF3D7_0403000	tRNA Asparagine	PF3D7_0501300	skeleton-binding protein 1	PF3D7_1023000	conserved Plasmodium protein, unknown function
PF3D7_0305200	GRIP domain-containing protein, putative	PF3D7_0308400	U4 spliceosomal RNA		PF3D7_0404700	dipeptidyl aminopeptidase 3	PF3D7_0503400	actin-depolymerizing factor 1	PF3D7_1031800	conserved protein, unknown function
PF3D7_0308400	U4 spliceosomal RNA	PF3D7_0312600	tRNA Valine		PF3D7_0404800	sporozoite-specific protein S10, putative	PF3D7_0503600	myosin B	PF3D7_1031900	conserved Plasmodium protein, unknown function
PF3D7_0310700	trafficking protein particle complex subunit 4, putative	PF3D7_0312700	tRNA Isoleucine		PF3D7_0405900	apical sushi protein	PF3D7_0506500	conserved Plasmodium protein, unknown function	PF3D7_1034600	translation initiation factor IF-3, putative
PF3D7_0312600	tRNA Valine	PF3D7_0319700	ABC transporter I family member 1, putative		PF3D7_0406400	cytosolic glyoxalase II	PF3D7_0508100	SET domain protein, putative	PF3D7_1104500	WD repeat-containing protein, putative
PF3D7_0312700	tRNA Isoleucine	PF3D7_0320900	histone H2A.Z		PF3D7_0406500	NYN domain-containing protein, putative	PF3D7_0515300	phosphatidylinositol 3-kinase	PF3D7_1104600	radial spoke head protein, putative
PF3D7_0314000	HSP20-like chaperone, putative	PF3D7_0324900	erythrocyte membrane protein 1, PfEMP1		PF3D7_0410100	tRNA Serine	PF3D7_0526200	ADP-ribosylation factor GTPase-activating protein 2	PF3D7_1113200	conserved Plasmodium protein, unknown function
PF3D7_0319700	ABC transporter I family member 1, putative	PF3D7_0400100	erythrocyte membrane protein 1, PfEMP1		PF3D7_0410200	tRNA Isoleucine	PF3D7_0528300	conserved protein, unknown function	PF3D7_1121600	exported protein 1
PF3D7_0320500	nicotinamidase, putative	PF3D7_0403000	tRNA Asparagine		PF3D7_0411500	tRNA Alanine	PF3D7_0601800	H/ACA snoRNA	PF3D7_1136900	subtilisin-like protease 2
PF3D7_0320800	ATP-dependent RNA helicase DDX6	PF3D7_0404700	dipeptidyl aminopeptidase 3		PF3D7_0411600	tRNA Glutamic acid	PF3D7_0610500	peptidyl-tRNA hydrolase PTRHD1, putative	PF3D7_1144200	conserved Plasmodium protein, unknown function
PF3D7_0324900	erythrocyte membrane protein 1, PfEMP1	PF3D7_0404800	sporozoite-specific protein S10, putative		PF3D7_0423300	conserved Plasmodium protein, unknown function	PF3D7_0612700	6-cysteine protein P12	PF3D7_1203000	origin recognition complex subunit 1
PF3D7_0400100	erythrocyte membrane protein 1, PfEMP1	PF3D7_0405900	apical sushi protein		PF3D7_0423400	apical asparagine-rich protein AARP	PF3D7_0612800	6-cysteine protein P12p	PF3D7_1238900	protein kinase 2
PF3D7_0401700	Plasmodium exported protein, unknown function, pseudogene	PF3D7_0406400	cytosolic glyoxalase II		PF3D7_0426000	erythrocyte membrane protein 1, PfEMP1	PF3D7_0613300	rhoptry protein ROP14	PF3D7_1243100	zinc finger protein, putative
PF3D7_0403000	tRNA Asparagine	PF3D7_0406500	NYN domain-containing protein, putative		PF3D7_0501500	rhoptry-associated protein 3	PF3D7_0613900	myosin E, putative	PF3D7_1243600	translation initiation factor SUI1, putative
PF3D7_0403900	SET domain protein, putative	PF3D7_0410100	tRNA Serine		PF3D7_0501600	rhoptry-associated protein 2	PF3D7_0617700	rifin	PF3D7_1251900	tRNA Valine
PF3D7_0404000	conserved Plasmodium protein, unknown function	PF3D7_0410200	tRNA Isoleucine		PF3D7_0501700	anaphase-promoting complex subunit 3, putative	PF3D7_0621200	pyridoxine biosynthesis protein PDX1	PF3D7_1310600	ras-related protein Rab-5B
PF3D7_0404100	AP2 domain transcription factor AP2-SP2, putative	PF3D7_0411500	tRNA Alanine		PF3D7_0508900	protein AAP6	PF3D7_0621500	ribonuclease P/MRP protein subunit RPP1, putative	PF3D7_1332200	conserved protein, unknown function
PF3D7_0404700	dipeptidyl aminopeptidase 3	PF3D7_0411600	tRNA Glutamic acid		PF3D7_0510000	conserved Plasmodium protein, unknown function	PF3D7_0624500	anaphase-promoting complex subunit 11, putative	PF3D7_1332300	trafficking protein particle complex subunit 2, putative
PF3D7_0404800	sporozoite-specific protein S10, putative	PF3D7_0416900	conserved Plasmodium protein, unknown function		PF3D7_0510600	tRNA Leucine	PF3D7_0628300	choline/ethanolaminephosphotransferase, putative	PF3D7_1339500	ribosomal protein L49, mitochondrial, putative
PF3D7_0404900	6-cysteine protein P41	PF3D7_0423300	conserved Plasmodium protein, unknown function		PF3D7_0510900	small nucleolar RNA snoR04	PF3D7_0704600	HECT-type E3 ubiquitin ligase UT	PF3D7_1339600	conserved Plasmodium protein, unknown function
PF3D7_0405000	ATP-dependent RNA helicase DDX51, putative	PF3D7_0423400	apical asparagine-rich protein AARP		PF3D7_0514400	tRNA Phenylalanine	PF3D7_0704800	protein phosphatase PPM12, putative	PF3D7_1359700	conserved Plasmodium protein, unknown function
PF3D7_0405900	apical sushi protein	PF3D7_0426000	erythrocyte membrane protein 1, PfEMP1		PF3D7_0515700	glideosome-associated protein 40, putative	PF3D7_0717500	calcium-dependent protein kinase 4	PF3D7_1407600	conserved Plasmodium protein, unknown function
PF3D7_0406000	conserved protein, unknown function	PF3D7_0501500	rhoptry-associated protein 3		PF3D7_0525700	conserved protein, unknown function	PF3D7_0722100	protein pelota homolog, putative	PF3D7_1410300	WD repeat-containing protein, putative
PF3D7_0406400	cytosolic glyoxalase II	PF3D7_0501600	rhoptry-associated protein 2		PF3D7_0527700	tRNA Glutamic acid	PF3D7_0802800	serine/threonine protein phosphatase 2B catalytic subunit A	PF3D7_1413700	conserved Plasmodium protein, unknown function
PF3D7_0406500	NYN domain-containing protein, putative	PF3D7_0501700	anaphase-promoting complex subunit 3, putative		PF3D7_0527800	tRNA Leucine	PF3D7_0807300	ras-related protein Rab-18	PF3D7_1438400	metacaspase-2
PF3D7_0409800	zinc finger protein, putative	PF3D7_0508900	protein AAP6		PF3D7_0529600	tRNA Arginine	PF3D7_0807700	serine protease DegP	PF3D7_1440100	cohesin complex subunit, putative
PF3D7_0410100	tRNA Serine	PF3D7_0510000	conserved Plasmodium protein, unknown function		PF3D7_0604200	ribosomal protein L41, mitochondrial, putative	PF3D7_0811000	cullin-1, putative	PF3D7_1457200	thioredoxin 1
PF3D7_0410200	tRNA Isoleucine	PF3D7_0510600	tRNA Leucine		PF3D7_0610300	non-coding RNA	PF3D7_0811400	conserved protein, unknown function
PF3D7_0411500	tRNA Alanine	PF3D7_0510900	small nucleolar RNA snoR04		PF3D7_0610400	histone H3	PF3D7_0817800	conserved Plasmodium protein, unknown function
PF3D7_0411600	tRNA Glutamic acid	PF3D7_0514400	tRNA Phenylalanine		PF3D7_0614000	thiamine-phosphate synthase, putative	PF3D7_0819700	conserved Plasmodium protein, unknown function
PF3D7_0423300	conserved Plasmodium protein, unknown function	PF3D7_0515400	conserved protein, unknown function		PF3D7_0617800	histone H2A	PF3D7_0828900	conserved protein, unknown function
PF3D7_0423400	apical asparagine-rich protein AARP	PF3D7_0515700	glideosome-associated protein 40, putative		PF3D7_0618000	conserved Plasmodium membrane protein, unknown function	PF3D7_0829900	non-coding RNA
PF3D7_0423500	glideosome associated protein with multiple membrane spans 2	PF3D7_0525700	conserved protein, unknown function		PF3D7_0619300	conserved Plasmodium protein, unknown function	PF3D7_0831800	histidine-rich protein II
PF3D7_0426000	erythrocyte membrane protein 1, PfEMP1	PF3D7_0527700	tRNA Glutamic acid		PF3D7_0620800	tRNA Alanine	PF3D7_0833500	erythrocyte membrane protein 1, PfEMP1
PF3D7_0501300	skeleton-binding protein 1	PF3D7_0527800	tRNA Leucine		PF3D7_0620900	tRNA Leucine	PF3D7_0908400	conserved Plasmodium protein, unknown function
PF3D7_0501500	rhoptry-associated protein 3	PF3D7_0529600	tRNA Arginine		PF3D7_0621600	tRNA Serine	PF3D7_0908500	conserved Plasmodium protein, unknown function
PF3D7_0501600	rhoptry-associated protein 2	PF3D7_0604200	ribosomal protein L41, mitochondrial, putative		PF3D7_0623200	ferredoxin--NADP reductase	PF3D7_0916100	thioredoxin 3
PF3D7_0501700	anaphase-promoting complex subunit 3, putative	PF3D7_0610300	non-coding RNA		PF3D7_0623300	EGF-like membrane protein, putative	PF3D7_0917300	conserved protein, unknown function
PF3D7_0503400	actin-depolymerizing factor 1	PF3D7_0610400	histone H3		PF3D7_0628100	HECT domain-containing protein 1, putative	PF3D7_0922700	pre-mRNA-splicing factor 18, putative
PF3D7_0503600	myosin B	PF3D7_0613600	conserved Plasmodium protein, unknown function		PF3D7_0632800	erythrocyte membrane protein 1, PfEMP1	PF3D7_0925300	proline--tRNA ligase, putative
PF3D7_0506500	conserved Plasmodium protein, unknown function	PF3D7_0614000	thiamine-phosphate synthase, putative		PF3D7_0700100	erythrocyte membrane protein 1, PfEMP1	PF3D7_0931800	proteasome subunit beta type-6, putative
PF3D7_0508100	SET domain protein, putative	PF3D7_0617800	histone H2A		PF3D7_0702700	tRNA Alanine	PF3D7_0934700	UBX domain-containing protein, putative
PF3D7_0508900	protein AAP6	PF3D7_0618000	conserved Plasmodium membrane protein, unknown function		PF3D7_0702800	tRNA Tyrosine	PF3D7_0935800	cytoadherence linked asexual protein 9
PF3D7_0510000	conserved Plasmodium protein, unknown function	PF3D7_0619300	conserved Plasmodium protein, unknown function		PF3D7_0706800	tRNA Threonine	PF3D7_1003000	guanylate cyclase organizer UGO, putative
PF3D7_0510600	tRNA Leucine	PF3D7_0620800	tRNA Alanine		PF3D7_0706900	tRNA Histidine	PF3D7_1003500	40S ribosomal protein S20e, putative
PF3D7_0510900	small nucleolar RNA snoR04	PF3D7_0620900	tRNA Leucine		PF3D7_0707000	tRNA Lysine	PF3D7_1004600	conserved Plasmodium membrane protein, unknown function
PF3D7_0514400	tRNA Phenylalanine	PF3D7_0621600	tRNA Serine		PF3D7_0707100	tRNA Lysine	PF3D7_1005800	conserved Plasmodium membrane protein, unknown function
PF3D7_0515300	phosphatidylinositol 3-kinase	PF3D7_0623200	ferredoxin--NADP reductase		PF3D7_0707300	rhoptry-associated membrane antigen	PF3D7_1013200	conserved Plasmodium protein, unknown function
PF3D7_0515700	glideosome-associated protein 40, putative	PF3D7_0623300	EGF-like membrane protein, putative		PF3D7_0714000	histone H2B variant	PF3D7_1013700	thioredoxin-like protein, putative
PF3D7_0525700	conserved protein, unknown function	PF3D7_0628100	HECT domain-containing protein 1, putative		PF3D7_0714700	tRNA Asparagine	PF3D7_1013800	conserved Plasmodium protein, unknown function
PF3D7_0526200	ADP-ribosylation factor GTPase-activating protein 2	PF3D7_0632800	erythrocyte membrane protein 1, PfEMP1		PF3D7_0714800	tRNA Leucine	PF3D7_1015000	FAD synthetase, putative
PF3D7_0527700	tRNA Glutamic acid	PF3D7_0700100	erythrocyte membrane protein 1, PfEMP1		PF3D7_0714900	tRNA Serine	PF3D7_1015900	enolase
PF3D7_0527800	tRNA Leucine	PF3D7_0702700	tRNA Alanine		PF3D7_0717600	inner membrane complex protein, putative	PF3D7_1018200	serine/threonine protein phosphatase 8, putative
PF3D7_0528300	conserved protein, unknown function	PF3D7_0702800	tRNA Tyrosine		PF3D7_0722200	rhoptry-associated leucine zipper-like protein 1	PF3D7_1020000	RNA-binding protein 34, putative
PF3D7_0529600	tRNA Arginine	PF3D7_0706800	tRNA Threonine		PF3D7_0730600	tRNA Valine	PF3D7_1022700	phospholipid scramblase, putative
PF3D7_0601800	H/ACA snoRNA	PF3D7_0706900	tRNA Histidine		PF3D7_0730700	tRNA Threonine	PF3D7_1027300	peroxiredoxin
PF3D7_0604200	ribosomal protein L41, mitochondrial, putative	PF3D7_0707000	tRNA Lysine		PF3D7_0733000	erythrocyte membrane protein 1, PfEMP1	PF3D7_1028100	protoporphyrinogen oxidase
PF3D7_0610300	non-coding RNA	PF3D7_0707100	tRNA Lysine		PF3D7_0800100	erythrocyte membrane protein 1, PfEMP1	PF3D7_1028200	RING zinc finger protein, putative
PF3D7_0610400	histone H3	PF3D7_0707300	rhoptry-associated membrane antigen		PF3D7_0801100	28S ribosomal RNA	PF3D7_1031200	MORN repeat-containing protein 1
PF3D7_0610500	peptidyl-tRNA hydrolase PTRHD1, putative	PF3D7_0714000	histone H2B variant		PF3D7_0808200	plasmepsin X	PF3D7_1034700	ADP-ribosylation factor, putative
PF3D7_0612700	6-cysteine protein P12	PF3D7_0714700	tRNA Asparagine		PF3D7_0811700	conserved Plasmodium protein, unknown function	PF3D7_1038500	Plasmodium exported protein, unknown function
PF3D7_0612800	6-cysteine protein P12p	PF3D7_0714800	tRNA Leucine		PF3D7_0821900	conserved protein, unknown function	PF3D7_1117400	conserved Plasmodium protein, unknown function
PF3D7_0613300	rhoptry protein ROP14	PF3D7_0714900	tRNA Serine		PF3D7_0822000	ribosomal protein L4, mitochondrial, putative	PF3D7_1126700	conserved Plasmodium protein, unknown function
PF3D7_0613900	myosin E, putative	PF3D7_0717600	inner membrane complex protein, putative		PF3D7_0824000	conserved Plasmodium protein, unknown function	PF3D7_1129300	conserved Plasmodium protein, unknown function
PF3D7_0614000	thiamine-phosphate synthase, putative	PF3D7_0722200	rhoptry-associated leucine zipper-like protein 1		PF3D7_0831600	cytoadherence linked asexual protein 8	PF3D7_1136200	conserved Plasmodium protein, unknown function
PF3D7_0617700	rifin	PF3D7_0725400	conserved Plasmodium protein, unknown function		PF3D7_0900100	erythrocyte membrane protein 1, PfEMP1	PF3D7_1136500	casein kinase 1
PF3D7_0617800	histone H2A	PF3D7_0728600	RING zinc finger protein, putative		PF3D7_0903600	conserved protein, unknown function	PF3D7_1137300	CLPTM1 domain-containing protein, putative
PF3D7_0618000	conserved Plasmodium membrane protein, unknown function	PF3D7_0730600	tRNA Valine		PF3D7_0905400	high molecular weight rhoptry protein 3	PF3D7_1202200	mitochondrial phosphate carrier protein
PF3D7_0619300	conserved Plasmodium protein, unknown function	PF3D7_0730700	tRNA Threonine		PF3D7_0911100	conserved protein, unknown function	PF3D7_1206100	IMP-specific 5'-nucleotidase 1
PF3D7_0620800	tRNA Alanine	PF3D7_0733000	erythrocyte membrane protein 1, PfEMP1		PF3D7_0914100	conserved Plasmodium protein, unknown function	PF3D7_1207000	conserved Plasmodium protein, unknown function
PF3D7_0620900	tRNA Leucine	PF3D7_0800100	erythrocyte membrane protein 1, PfEMP1		PF3D7_0914400	protein KIC3	PF3D7_1213000	non-coding RNA
PF3D7_0621200	pyridoxine biosynthesis protein PDX1	PF3D7_0801100	28S ribosomal RNA		PF3D7_0918000	glideosome-associated protein 50	PF3D7_1213100	U1 spliceosomal RNA
PF3D7_0621500	ribonuclease P/MRP protein subunit RPP1, putative	PF3D7_0808200	plasmepsin X		PF3D7_0922200	S-adenosylmethionine synthetase	PF3D7_1217400	conserved protein, unknown function
PF3D7_0621600	tRNA Serine	PF3D7_0811700	conserved Plasmodium protein, unknown function		PF3D7_0924300	thiamine pyrophosphokinase	PF3D7_1229200	non-coding RNA
PF3D7_0623200	ferredoxin--NADP reductase	PF3D7_0818000	U4/U6.U5 small nuclear ribonucleoprotein, putative		PF3D7_0928000	cytochrome c oxidase subunit 6B, putative	PF3D7_1229900	conserved Plasmodium protein, unknown function
PF3D7_0623300	EGF-like membrane protein, putative	PF3D7_0818900	heat shock protein 70		PF3D7_0929300	conserved Plasmodium protein, unknown function	PF3D7_1236900	conserved Plasmodium protein, unknown function
PF3D7_0624500	anaphase-promoting complex subunit 11, putative	PF3D7_0819200	perforin-like protein 5		PF3D7_0930300	merozoite surface protein 1	PF3D7_1238800	acyl-CoA synthetase
PF3D7_0628100	HECT domain-containing protein 1, putative	PF3D7_0821900	conserved protein, unknown function		PF3D7_0930400	zinc finger protein, putative	PF3D7_1242500	conserved protein, unknown function
PF3D7_0628300	choline/ethanolaminephosphotransferase, putative	PF3D7_0822000	ribosomal protein L4, mitochondrial, putative		PF3D7_0931600	conserved protein, unknown function	PF3D7_1243500	vacuolar-sorting protein SNF7, putative
PF3D7_0632800	erythrocyte membrane protein 1, PfEMP1	PF3D7_0824000	conserved Plasmodium protein, unknown function		PF3D7_0931700	PIH1 domain-containing protein, putative	PF3D7_1245400	50S ribosomal protein L3, mitochondrial, putative
PF3D7_0700100	erythrocyte membrane protein 1, PfEMP1	PF3D7_0829500	conserved Plasmodium protein, unknown function		PF3D7_0932200	profilin	PF3D7_1252100	rhoptry neck protein 3
PF3D7_0702700	tRNA Alanine	PF3D7_0831000	Plasmodium exported protein (PHISTb), unknown function		PF3D7_0934800	cAMP-dependent protein kinase catalytic subunit	PF3D7_1306900	U1 small nuclear ribonucleoprotein A, putative
PF3D7_0702800	tRNA Tyrosine	PF3D7_0831600	cytoadherence linked asexual protein 8		PF3D7_0937800	erythrocyte membrane protein 1, PfEMP1	PF3D7_1307000	exosome complex component RRP40, putative
PF3D7_0704600	HECT-type E3 ubiquitin ligase UT	PF3D7_0900100	erythrocyte membrane protein 1, PfEMP1		PF3D7_1000100	erythrocyte membrane protein 1, PfEMP1	PF3D7_1318200	glycerol-3-phosphate 1-O-acyltransferase
PF3D7_0704800	protein phosphatase PPM12, putative	PF3D7_0903600	conserved protein, unknown function		PF3D7_1003600	inner membrane complex protein 1c, putative	PF3D7_1321100	protein kinase domain-containing protein, putative
PF3D7_0706800	tRNA Threonine	PF3D7_0905400	high molecular weight rhoptry protein 3		PF3D7_1012200	rhoptry associated adhesin	PF3D7_1321500	3',5'-cyclic nucleotide phosphodiesterase beta
PF3D7_0706900	tRNA Histidine	PF3D7_0911100	conserved protein, unknown function		PF3D7_1012300	cytochrome b-c1 complex subunit 7, putative	PF3D7_1324100	conserved Plasmodium membrane protein, unknown function
PF3D7_0707000	tRNA Lysine	PF3D7_0911600	conserved Plasmodium protein, unknown function		PF3D7_1014900	protein KIC8	PF3D7_1327400	conserved Plasmodium protein, unknown function
PF3D7_0707100	tRNA Lysine	PF3D7_0914100	conserved Plasmodium protein, unknown function		PF3D7_1023900	chromodomain-helicase-DNA-binding protein 1 homolog, putative	PF3D7_1335000	MSP7-like protein
PF3D7_0707300	rhoptry-associated membrane antigen	PF3D7_0914400	protein KIC3		PF3D7_1024000	conserved Plasmodium protein, unknown function	PF3D7_1337700	phosphoinositide-binding protein PH2
PF3D7_0714000	histone H2B variant	PF3D7_0918000	glideosome-associated protein 50		PF3D7_1025500	conserved Plasmodium protein, unknown function	PF3D7_1342100	aconitate hydratase
PF3D7_0714700	tRNA Asparagine	PF3D7_0922200	S-adenosylmethionine synthetase		PF3D7_1028800	conserved protein, unknown function	PF3D7_1345500	ubiquitin-conjugating enzyme E2
PF3D7_0714800	tRNA Leucine	PF3D7_0924300	thiamine pyrophosphokinase		PF3D7_1030700	RNA methyltransferase, putative	PF3D7_1348600	conserved Plasmodium protein, unknown function
PF3D7_0714900	tRNA Serine	PF3D7_0928000	cytochrome c oxidase subunit 6B, putative		PF3D7_1031300	SAE2 domain-containing protein, putative	PF3D7_1350800	conserved Plasmodium protein, unknown function
PF3D7_0717500	calcium-dependent protein kinase 4	PF3D7_0929300	conserved Plasmodium protein, unknown function		PF3D7_1033200	early transcribed membrane protein 10.2	PF3D7_1354200	phosphoinositide phosphatase SAC1
PF3D7_0717600	inner membrane complex protein, putative	PF3D7_0930300	merozoite surface protein 1		PF3D7_1035100	probable protein, unknown function	PF3D7_1409300	DNA damage-inducible protein 1, putative
PF3D7_0722100	protein pelota homolog, putative	PF3D7_0930400	zinc finger protein, putative		PF3D7_1035200	S-antigen	PF3D7_1411900	p1/s1 nuclease, putative
PF3D7_0722200	rhoptry-associated leucine zipper-like protein 1	PF3D7_0931600	conserved protein, unknown function		PF3D7_1035400	merozoite surface protein 3	PF3D7_1412000	p1/s1 nuclease, putative
PF3D7_0730600	tRNA Valine	PF3D7_0931700	PIH1 domain-containing protein, putative		PF3D7_1035700	duffy binding-like merozoite surface protein	PF3D7_1414000	26S proteasome regulatory subunit RPN13, putative
PF3D7_0730700	tRNA Threonine	PF3D7_0932200	profilin		PF3D7_1037900	conserved Plasmodium protein, unknown function	PF3D7_1416200	metacaspase-3
PF3D7_0733000	erythrocyte membrane protein 1, PfEMP1	PF3D7_0934800	cAMP-dependent protein kinase catalytic subunit		PF3D7_1041300	erythrocyte membrane protein 1, PfEMP1	PF3D7_1422200	conserved Plasmodium protein, unknown function
PF3D7_0800100	erythrocyte membrane protein 1, PfEMP1	PF3D7_0937800	erythrocyte membrane protein 1, PfEMP1		PF3D7_1100100	erythrocyte membrane protein 1, PfEMP1	PF3D7_1435200	conserved protein, unknown function
PF3D7_0801100	28S ribosomal RNA	PF3D7_1000100	erythrocyte membrane protein 1, PfEMP1		PF3D7_1103200	tRNA Glycine	PF3D7_1436200	basal complex protein BCP1
PF3D7_0802800	serine/threonine protein phosphatase 2B catalytic subunit A	PF3D7_1001600	exported lipase 2		PF3D7_1103300	tRNA Leucine	PF3D7_1437300	conserved Plasmodium protein, unknown function
PF3D7_0807300	ras-related protein Rab-18	PF3D7_1003600	inner membrane complex protein 1c, putative		PF3D7_1104900	calcium/calmodulin-dependent protein kinase, putative	PF3D7_1438200	tRNA Selenocysteine
PF3D7_0807700	serine protease DegP	PF3D7_1012200	rhoptry associated adhesin		PF3D7_1105000	histone H4	PF3D7_1439500	oocyst rupture protein 2, putative
PF3D7_0808200	plasmepsin X	PF3D7_1012300	cytochrome b-c1 complex subunit 7, putative		PF3D7_1105100	histone H2B	PF3D7_1441300	serine/threonine protein kinase, putative
PF3D7_0811000	cullin-1, putative	PF3D7_1014900	protein KIC8		PF3D7_1108100	conserved Plasmodium protein, unknown function	PF3D7_1451300	E3 SUMO-protein ligase NSE2, putative
PF3D7_0811400	conserved protein, unknown function	PF3D7_1019500	TMEM94 domain-containing protein, putative		PF3D7_1118800	actin-related protein 2/3 complex subunit 1, putative	PF3D7_1473300	CKK domain-containing protein, putative
PF3D7_0811700	conserved Plasmodium protein, unknown function	PF3D7_1023000	conserved Plasmodium protein, unknown function		PF3D7_1121000	palmitoyltransferase DHHC3
PF3D7_0817800	conserved Plasmodium protein, unknown function	PF3D7_1023900	chromodomain-helicase-DNA-binding protein 1 homolog, putative		PF3D7_1121300	tyrosine kinase-like protein
PF3D7_0819700	conserved Plasmodium protein, unknown function	PF3D7_1024000	conserved Plasmodium protein, unknown function		PF3D7_1124600	ethanolamine kinase
PF3D7_0821900	conserved protein, unknown function	PF3D7_1025500	conserved Plasmodium protein, unknown function		PF3D7_1128900	conserved protein, unknown function
PF3D7_0822000	ribosomal protein L4, mitochondrial, putative	PF3D7_1028800	conserved protein, unknown function		PF3D7_1137000	U2 spliceosomal RNA
PF3D7_0824000	conserved Plasmodium protein, unknown function	PF3D7_1030700	RNA methyltransferase, putative		PF3D7_1137200	apical exonemal protein
PF3D7_0828900	conserved protein, unknown function	PF3D7_1031300	SAE2 domain-containing protein, putative		PF3D7_1139600	conserved Plasmodium protein, unknown function
PF3D7_0829900	non-coding RNA	PF3D7_1031800	conserved protein, unknown function		PF3D7_1139700	adrenodoxin reductase, putative
PF3D7_0831600	cytoadherence linked asexual protein 8	PF3D7_1031900	conserved Plasmodium protein, unknown function		PF3D7_1140300	P-loop containing nucleoside triphosphate hydrolase, putative
PF3D7_0831800	histidine-rich protein II	PF3D7_1033200	early transcribed membrane protein 10.2		PF3D7_1140400	conserved Plasmodium protein, unknown function
PF3D7_0833500	erythrocyte membrane protein 1, PfEMP1	PF3D7_1034600	translation initiation factor IF-3, putative		PF3D7_1142900	conserved Plasmodium protein, unknown function
PF3D7_0900100	erythrocyte membrane protein 1, PfEMP1	PF3D7_1035100	probable protein, unknown function		PF3D7_1145300	cysteine-rich PDZ-binding protein, putative
PF3D7_0903600	conserved protein, unknown function	PF3D7_1035200	S-antigen		PF3D7_1145400	dynamin-like protein
PF3D7_0905400	high molecular weight rhoptry protein 3	PF3D7_1035400	merozoite surface protein 3		PF3D7_1147800	membrane associated erythrocyte binding-like protein
PF3D7_0908400	conserved Plasmodium protein, unknown function	PF3D7_1035700	duffy binding-like merozoite surface protein		PF3D7_1200100	erythrocyte membrane protein 1, PfEMP1
PF3D7_0908500	conserved Plasmodium protein, unknown function	PF3D7_1037900	conserved Plasmodium protein, unknown function		PF3D7_1204200	conserved Plasmodium protein, unknown function
PF3D7_0911100	conserved protein, unknown function	PF3D7_1041300	erythrocyte membrane protein 1, PfEMP1		PF3D7_1204300	eukaryotic translation initiation factor 5A
PF3D7_0914100	conserved Plasmodium protein, unknown function	PF3D7_1100100	erythrocyte membrane protein 1, PfEMP1		PF3D7_1206300	conserved Plasmodium protein, unknown function
PF3D7_0914400	protein KIC3	PF3D7_1103200	tRNA Glycine		PF3D7_1208900	protein phosphatase PPM11, putative
PF3D7_0916100	thioredoxin 3	PF3D7_1103300	tRNA Leucine		PF3D7_1216800	tRNA Proline
PF3D7_0917300	conserved protein, unknown function	PF3D7_1104500	WD repeat-containing protein, putative		PF3D7_1222400	AP2 domain transcription factor
PF3D7_0918000	glideosome-associated protein 50	PF3D7_1104600	radial spoke head protein, putative		PF3D7_1222500	diphthine--ammonia ligase, putative
PF3D7_0922200	S-adenosylmethionine synthetase	PF3D7_1104900	calcium/calmodulin-dependent protein kinase, putative		PF3D7_1222700	glideosome-associated protein 45
PF3D7_0922700	pre-mRNA-splicing factor 18, putative	PF3D7_1105000	histone H4		PF3D7_1223100	cAMP-dependent protein kinase regulatory subunit
PF3D7_0924300	thiamine pyrophosphokinase	PF3D7_1105100	histone H2B		PF3D7_1228600	merozoite surface protein 9
PF3D7_0925300	proline--tRNA ligase, putative	PF3D7_1108100	conserved Plasmodium protein, unknown function		PF3D7_1235200	V-type K+-independent H+-translocating inorganic pyrophosphatase
PF3D7_0928000	cytochrome c oxidase subunit 6B, putative	PF3D7_1113200	conserved Plasmodium protein, unknown function		PF3D7_1244300	ACEA small nucleolar RNA U3
PF3D7_0929300	conserved Plasmodium protein, unknown function	PF3D7_1118800	actin-related protein 2/3 complex subunit 1, putative		PF3D7_1246200	actin I
PF3D7_0930300	merozoite surface protein 1	PF3D7_1121000	palmitoyltransferase DHHC3		PF3D7_1246400	myosin A-tail interacting protein
PF3D7_0930400	zinc finger protein, putative	PF3D7_1121300	tyrosine kinase-like protein		PF3D7_1252000	tRNA Glutamine
PF3D7_0931600	conserved protein, unknown function	PF3D7_1121600	exported protein 1		PF3D7_1255200	erythrocyte membrane protein 1, PfEMP1
PF3D7_0931700	PIH1 domain-containing protein, putative	PF3D7_1124600	ethanolamine kinase		PF3D7_1300100	erythrocyte membrane protein 1, PfEMP1
PF3D7_0931800	proteasome subunit beta type-6, putative	PF3D7_1128900	conserved protein, unknown function		PF3D7_1308000	conserved Plasmodium membrane protein, unknown function
PF3D7_0932200	profilin	PF3D7_1136900	subtilisin-like protease 2		PF3D7_1310100	conserved Plasmodium protein, unknown function
PF3D7_0934700	UBX domain-containing protein, putative	PF3D7_1137000	U2 spliceosomal RNA		PF3D7_1310200	conserved Plasmodium protein, unknown function
PF3D7_0934800	cAMP-dependent protein kinase catalytic subunit	PF3D7_1137200	apical exonemal protein		PF3D7_1310800	tetratricopeptide repeat protein, putative
PF3D7_0935800	cytoadherence linked asexual protein 9	PF3D7_1139600	conserved Plasmodium protein, unknown function		PF3D7_1313600	Clu domain-containing protein, putative
PF3D7_0937800	erythrocyte membrane protein 1, PfEMP1	PF3D7_1139700	adrenodoxin reductase, putative		PF3D7_1318100	ferredoxin
PF3D7_1000100	erythrocyte membrane protein 1, PfEMP1	PF3D7_1140300	P-loop containing nucleoside triphosphate hydrolase, putative		PF3D7_1319900	conserved Plasmodium protein, unknown function
PF3D7_1003000	guanylate cyclase organizer UGO, putative	PF3D7_1140400	conserved Plasmodium protein, unknown function		PF3D7_1323700	glideosome associated protein with multiple membrane spans 1
PF3D7_1003500	40S ribosomal protein S20e, putative	PF3D7_1142900	conserved Plasmodium protein, unknown function		PF3D7_1328300	conserved protein, unknown function
PF3D7_1003600	inner membrane complex protein 1c, putative	PF3D7_1144200	conserved Plasmodium protein, unknown function		PF3D7_1328700	Plasmodium RNA of unknown function RUF1
PF3D7_1004600	conserved Plasmodium membrane protein, unknown function	PF3D7_1145300	cysteine-rich PDZ-binding protein, putative		PF3D7_1335100	merozoite surface protein 7
PF3D7_1005800	conserved Plasmodium membrane protein, unknown function	PF3D7_1145400	dynamin-like protein		PF3D7_1337600	tRNA Serine
PF3D7_1012200	rhoptry associated adhesin	PF3D7_1147800	membrane associated erythrocyte binding-like protein		PF3D7_1338600	conserved protein, unknown function
PF3D7_1012300	cytochrome b-c1 complex subunit 7, putative	PF3D7_1200100	erythrocyte membrane protein 1, PfEMP1		PF3D7_1338700	conserved protein, unknown function
PF3D7_1013200	conserved Plasmodium protein, unknown function	PF3D7_1203000	origin recognition complex subunit 1		PF3D7_1339100	tRNA Methionine
PF3D7_1013700	thioredoxin-like protein, putative	PF3D7_1204200	conserved Plasmodium protein, unknown function		PF3D7_1339200	tRNA Proline
PF3D7_1013800	conserved Plasmodium protein, unknown function	PF3D7_1204300	eukaryotic translation initiation factor 5A		PF3D7_1341000	tRNA Arginine
PF3D7_1014900	protein KIC8	PF3D7_1206300	conserved Plasmodium protein, unknown function		PF3D7_1341500	inner membrane complex suture component, putative
PF3D7_1015000	FAD synthetase, putative	PF3D7_1208900	protein phosphatase PPM11, putative		PF3D7_1343200	tRNA guanosine-2'-O-methyltransferase, putative
PF3D7_1015900	enolase	PF3D7_1216800	tRNA Proline		PF3D7_1355400	tRNA Threonine
PF3D7_1018200	serine/threonine protein phosphatase 8, putative	PF3D7_1222400	AP2 domain transcription factor		PF3D7_1356300	ubiquitin-conjugating enzyme E2, putative
PF3D7_1020000	RNA-binding protein 34, putative	PF3D7_1222500	diphthine--ammonia ligase, putative		PF3D7_1356800	serine/threonine protein kinase ARK3, putative
PF3D7_1022700	phospholipid scramblase, putative	PF3D7_1222700	glideosome-associated protein 45		PF3D7_1356900	protein kinase 5
PF3D7_1023900	chromodomain-helicase-DNA-binding protein 1 homolog, putative	PF3D7_1223100	cAMP-dependent protein kinase regulatory subunit		PF3D7_1361700	cytochrome c oxidase subunit 2A, putative
PF3D7_1024000	conserved Plasmodium protein, unknown function	PF3D7_1228600	merozoite surface protein 9		PF3D7_1367800	secreted ookinete protein, putative
PF3D7_1025500	conserved Plasmodium protein, unknown function	PF3D7_1235200	V-type K+-independent H+-translocating inorganic pyrophosphatase		PF3D7_1369800	tRNA Arginine
PF3D7_1027300	peroxiredoxin	PF3D7_1238900	protein kinase 2		PF3D7_1369900	tRNA Tryptophan
PF3D7_1028100	protoporphyrinogen oxidase	PF3D7_1243100	zinc finger protein, putative		PF3D7_1370000	tRNA Arginine
PF3D7_1028200	RING zinc finger protein, putative	PF3D7_1243600	translation initiation factor SUI1, putative		PF3D7_1370100	tRNA Cysteine
PF3D7_1028800	conserved protein, unknown function	PF3D7_1244300	ACEA small nucleolar RNA U3		PF3D7_1370200	tRNA Glycine
PF3D7_1030700	RNA methyltransferase, putative	PF3D7_1246200	actin I		PF3D7_1402200	cytochrome c oxidase subunit ApiCOX19, putative
PF3D7_1031200	MORN repeat-containing protein 1	PF3D7_1246400	myosin A-tail interacting protein		PF3D7_1403300	tetratricopeptide repeat protein, putative
PF3D7_1031300	SAE2 domain-containing protein, putative	PF3D7_1251900	tRNA Valine		PF3D7_1406800	glideosome associated protein with multiple membrane spans 3
PF3D7_1033200	early transcribed membrane protein 10.2	PF3D7_1252000	tRNA Glutamine		PF3D7_1410400	rhoptry-associated protein 1
PF3D7_1034700	ADP-ribosylation factor, putative	PF3D7_1255200	erythrocyte membrane protein 1, PfEMP1		PF3D7_1418400	tRNA Proline
PF3D7_1035100	probable protein, unknown function	PF3D7_1300100	erythrocyte membrane protein 1, PfEMP1		PF3D7_1418500	5S ribosomal RNA
PF3D7_1035200	S-antigen	PF3D7_1308000	conserved Plasmodium membrane protein, unknown function		PF3D7_1418600	5S ribosomal RNA
PF3D7_1035400	merozoite surface protein 3	PF3D7_1310100	conserved Plasmodium protein, unknown function		PF3D7_1418700	5S ribosomal RNA
PF3D7_1035700	duffy binding-like merozoite surface protein	PF3D7_1310200	conserved Plasmodium protein, unknown function		PF3D7_1418800	signal recognition particle RNA
PF3D7_1037900	conserved Plasmodium protein, unknown function	PF3D7_1310600	ras-related protein Rab-5B		PF3D7_1430100	serine/threonine protein phosphatase 2A activator
PF3D7_1038500	Plasmodium exported protein, unknown function	PF3D7_1310800	tetratricopeptide repeat protein, putative		PF3D7_1431400	surface-related antigen SRA
PF3D7_1041300	erythrocyte membrane protein 1, PfEMP1	PF3D7_1313600	Clu domain-containing protein, putative		PF3D7_1434200	calmodulin
PF3D7_1100100	erythrocyte membrane protein 1, PfEMP1	PF3D7_1318100	ferredoxin		PF3D7_1437400	pantothenate kinase 2, putative
PF3D7_1103200	tRNA Glycine	PF3D7_1319900	conserved Plasmodium protein, unknown function		PF3D7_1438300	tRNA Methionine
PF3D7_1103300	tRNA Leucine	PF3D7_1323700	glideosome associated protein with multiple membrane spans 1		PF3D7_1442600	TRAP-like protein
PF3D7_1104900	calcium/calmodulin-dependent protein kinase, putative	PF3D7_1328300	conserved protein, unknown function		PF3D7_1446000	U5 spliceosomal RNA
PF3D7_1105000	histone H4	PF3D7_1328700	Plasmodium RNA of unknown function RUF1		PF3D7_1446100	conserved Plasmodium protein, unknown function
PF3D7_1105100	histone H2B	PF3D7_1332200	conserved protein, unknown function		PF3D7_1449200	conserved Plasmodium protein, unknown function
PF3D7_1108100	conserved Plasmodium protein, unknown function	PF3D7_1332300	trafficking protein particle complex subunit 2, putative		PF3D7_1451700	calcineurin subunit B
PF3D7_1117400	conserved Plasmodium protein, unknown function	PF3D7_1335100	merozoite surface protein 7		PF3D7_1455600	ferlin, putative
PF3D7_1118800	actin-related protein 2/3 complex subunit 1, putative	PF3D7_1337600	tRNA Serine		PF3D7_1463900	rhoptry neck protein 11, putative
PF3D7_1121000	palmitoyltransferase DHHC3	PF3D7_1338600	conserved protein, unknown function		PF3D7_1466500	conserved Plasmodium protein, unknown function
PF3D7_1121300	tyrosine kinase-like protein	PF3D7_1338700	conserved protein, unknown function		PF3D7_1468200	telomere length and silencing protein 1, putative
PF3D7_1124600	ethanolamine kinase	PF3D7_1339100	tRNA Methionine
PF3D7_1126700	conserved Plasmodium protein, unknown function	PF3D7_1339200	tRNA Proline
PF3D7_1128900	conserved protein, unknown function	PF3D7_1339500	ribosomal protein L49, mitochondrial, putative
PF3D7_1129300	conserved Plasmodium protein, unknown function	PF3D7_1339600	conserved Plasmodium protein, unknown function
PF3D7_1136200	conserved Plasmodium protein, unknown function	PF3D7_1341000	tRNA Arginine
PF3D7_1136500	casein kinase 1	PF3D7_1341500	inner membrane complex suture component, putative
PF3D7_1137000	U2 spliceosomal RNA	PF3D7_1343200	tRNA guanosine-2'-O-methyltransferase, putative
PF3D7_1137200	apical exonemal protein	PF3D7_1355400	tRNA Threonine
PF3D7_1137300	CLPTM1 domain-containing protein, putative	PF3D7_1356300	ubiquitin-conjugating enzyme E2, putative
PF3D7_1139600	conserved Plasmodium protein, unknown function	PF3D7_1356800	serine/threonine protein kinase ARK3, putative
PF3D7_1139700	adrenodoxin reductase, putative	PF3D7_1356900	protein kinase 5
PF3D7_1140300	P-loop containing nucleoside triphosphate hydrolase, putative	PF3D7_1359700	conserved Plasmodium protein, unknown function
PF3D7_1140400	conserved Plasmodium protein, unknown function	PF3D7_1361700	cytochrome c oxidase subunit 2A, putative
PF3D7_1142900	conserved Plasmodium protein, unknown function	PF3D7_1367800	secreted ookinete protein, putative
PF3D7_1145300	cysteine-rich PDZ-binding protein, putative	PF3D7_1369800	tRNA Arginine
PF3D7_1145400	dynamin-like protein	PF3D7_1369900	tRNA Tryptophan
PF3D7_1147800	membrane associated erythrocyte binding-like protein	PF3D7_1370000	tRNA Arginine
PF3D7_1200100	erythrocyte membrane protein 1, PfEMP1	PF3D7_1370100	tRNA Cysteine
PF3D7_1202200	mitochondrial phosphate carrier protein	PF3D7_1370200	tRNA Glycine
PF3D7_1204200	conserved Plasmodium protein, unknown function	PF3D7_1402200	cytochrome c oxidase subunit ApiCOX19, putative
PF3D7_1204300	eukaryotic translation initiation factor 5A	PF3D7_1403300	tetratricopeptide repeat protein, putative
PF3D7_1206100	IMP-specific 5'-nucleotidase 1	PF3D7_1406800	glideosome associated protein with multiple membrane spans 3
PF3D7_1206300	conserved Plasmodium protein, unknown function	PF3D7_1407600	conserved Plasmodium protein, unknown function
PF3D7_1207000	conserved Plasmodium protein, unknown function	PF3D7_1410300	WD repeat-containing protein, putative
PF3D7_1208900	protein phosphatase PPM11, putative	PF3D7_1410400	rhoptry-associated protein 1
PF3D7_1213000	non-coding RNA	PF3D7_1413700	conserved Plasmodium protein, unknown function
PF3D7_1213100	U1 spliceosomal RNA	PF3D7_1418400	tRNA Proline
PF3D7_1216800	tRNA Proline	PF3D7_1418500	5S ribosomal RNA
PF3D7_1217400	conserved protein, unknown function	PF3D7_1418600	5S ribosomal RNA
PF3D7_1222400	AP2 domain transcription factor	PF3D7_1418700	5S ribosomal RNA
PF3D7_1222500	diphthine--ammonia ligase, putative	PF3D7_1418800	signal recognition particle RNA
PF3D7_1222700	glideosome-associated protein 45	PF3D7_1430100	serine/threonine protein phosphatase 2A activator
PF3D7_1223100	cAMP-dependent protein kinase regulatory subunit	PF3D7_1431400	surface-related antigen SRA
PF3D7_1228600	merozoite surface protein 9	PF3D7_1434200	calmodulin
PF3D7_1229200	non-coding RNA	PF3D7_1437400	pantothenate kinase 2, putative
PF3D7_1229900	conserved Plasmodium protein, unknown function	PF3D7_1438300	tRNA Methionine
PF3D7_1235200	V-type K+-independent H+-translocating inorganic pyrophosphatase	PF3D7_1438400	metacaspase-2
PF3D7_1236900	conserved Plasmodium protein, unknown function	PF3D7_1440100	cohesin complex subunit, putative
PF3D7_1238800	acyl-CoA synthetase	PF3D7_1442600	TRAP-like protein
PF3D7_1242500	conserved protein, unknown function	PF3D7_1446000	U5 spliceosomal RNA
PF3D7_1243500	vacuolar-sorting protein SNF7, putative	PF3D7_1446100	conserved Plasmodium protein, unknown function
PF3D7_1244300	ACEA small nucleolar RNA U3	PF3D7_1449200	conserved Plasmodium protein, unknown function
PF3D7_1245400	50S ribosomal protein L3, mitochondrial, putative	PF3D7_1451700	calcineurin subunit B
PF3D7_1246200	actin I	PF3D7_1455600	ferlin, putative
PF3D7_1246400	myosin A-tail interacting protein	PF3D7_1457200	thioredoxin 1
PF3D7_1252000	tRNA Glutamine	PF3D7_1463900	rhoptry neck protein 11, putative
PF3D7_1252100	rhoptry neck protein 3	PF3D7_1466500	conserved Plasmodium protein, unknown function
PF3D7_1255200	erythrocyte membrane protein 1, PfEMP1	PF3D7_1468200	telomere length and silencing protein 1, putative
PF3D7_1300100	erythrocyte membrane protein 1, PfEMP1
PF3D7_1306900	U1 small nuclear ribonucleoprotein A, putative
PF3D7_1307000	exosome complex component RRP40, putative
PF3D7_1308000	conserved Plasmodium membrane protein, unknown function
PF3D7_1310100	conserved Plasmodium protein, unknown function
PF3D7_1310200	conserved Plasmodium protein, unknown function
PF3D7_1310800	tetratricopeptide repeat protein, putative
PF3D7_1313600	Clu domain-containing protein, putative
PF3D7_1318100	ferredoxin
PF3D7_1318200	glycerol-3-phosphate 1-O-acyltransferase
PF3D7_1319900	conserved Plasmodium protein, unknown function
PF3D7_1321100	protein kinase domain-containing protein, putative
PF3D7_1321500	3',5'-cyclic nucleotide phosphodiesterase beta
PF3D7_1323700	glideosome associated protein with multiple membrane spans 1
PF3D7_1324100	conserved Plasmodium membrane protein, unknown function
PF3D7_1327400	conserved Plasmodium protein, unknown function
PF3D7_1328300	conserved protein, unknown function
PF3D7_1328700	Plasmodium RNA of unknown function RUF1
PF3D7_1335000	MSP7-like protein
PF3D7_1335100	merozoite surface protein 7
PF3D7_1337600	tRNA Serine
PF3D7_1337700	phosphoinositide-binding protein PH2
PF3D7_1338600	conserved protein, unknown function
PF3D7_1338700	conserved protein, unknown function
PF3D7_1339100	tRNA Methionine
PF3D7_1339200	tRNA Proline
PF3D7_1341000	tRNA Arginine
PF3D7_1341500	inner membrane complex suture component, putative
PF3D7_1342100	aconitate hydratase
PF3D7_1343200	tRNA guanosine-2'-O-methyltransferase, putative
PF3D7_1345500	ubiquitin-conjugating enzyme E2
PF3D7_1348600	conserved Plasmodium protein, unknown function
PF3D7_1350800	conserved Plasmodium protein, unknown function
PF3D7_1354200	phosphoinositide phosphatase SAC1
PF3D7_1355400	tRNA Threonine
PF3D7_1356300	ubiquitin-conjugating enzyme E2, putative
PF3D7_1356800	serine/threonine protein kinase ARK3, putative
PF3D7_1356900	protein kinase 5
PF3D7_1361700	cytochrome c oxidase subunit 2A, putative
PF3D7_1367800	secreted ookinete protein, putative
PF3D7_1369800	tRNA Arginine
PF3D7_1369900	tRNA Tryptophan
PF3D7_1370000	tRNA Arginine
PF3D7_1370100	tRNA Cysteine
PF3D7_1370200	tRNA Glycine
PF3D7_1402200	cytochrome c oxidase subunit ApiCOX19, putative
PF3D7_1403300	tetratricopeptide repeat protein, putative
PF3D7_1406800	glideosome associated protein with multiple membrane spans 3
PF3D7_1409300	DNA damage-inducible protein 1, putative
PF3D7_1410400	rhoptry-associated protein 1
PF3D7_1411900	p1/s1 nuclease, putative
PF3D7_1412000	p1/s1 nuclease, putative
PF3D7_1414000	26S proteasome regulatory subunit RPN13, putative
PF3D7_1416200	metacaspase-3
PF3D7_1418400	tRNA Proline
PF3D7_1418500	5S ribosomal RNA
PF3D7_1418600	5S ribosomal RNA
PF3D7_1418700	5S ribosomal RNA
PF3D7_1418800	signal recognition particle RNA
PF3D7_1422200	conserved Plasmodium protein, unknown function
PF3D7_1430100	serine/threonine protein phosphatase 2A activator
PF3D7_1431400	surface-related antigen SRA
PF3D7_1434200	calmodulin
PF3D7_1435200	conserved protein, unknown function
PF3D7_1436200	basal complex protein BCP1
PF3D7_1437300	conserved Plasmodium protein, unknown function
PF3D7_1437400	pantothenate kinase 2, putative
PF3D7_1438200	tRNA Selenocysteine
PF3D7_1438300	tRNA Methionine
PF3D7_1439500	oocyst rupture protein 2, putative
PF3D7_1441300	serine/threonine protein kinase, putative
PF3D7_1442600	TRAP-like protein
PF3D7_1446000	U5 spliceosomal RNA
PF3D7_1446100	conserved Plasmodium protein, unknown function
PF3D7_1449200	conserved Plasmodium protein, unknown function
PF3D7_1451300	E3 SUMO-protein ligase NSE2, putative
PF3D7_1451700	calcineurin subunit B
PF3D7_1455600	ferlin, putative
PF3D7_1463900	rhoptry neck protein 11, putative
PF3D7_1466500	conserved Plasmodium protein, unknown function
PF3D7_1468200	telomere length and silencing protein 1, putative
PF3D7_1473300	CKK domain-containing protein, putative

## Sheet: PfBDP1HA_PfBDP7Ty_GO Results
Early Schizont, PfBDP1HA and PfBDP7BirATy enriched
GO Analysis	term_name	term_id	adjusted_p_value	term_size	query_size	intersection_size	effective_domain_size	intersections
GO:MF	host cell surface binding	GO:0046812	3.04687e-32	82	37	26	2887	PF3D7_0115700,PF3D7_0223500,PF3D7_0300100,PF3D7_0324900,PF3D7_0400100,PF3D7_0412400,PF3D7_0413100,PF3D7_0420700,PF3D7_0426000,PF3D7_0712300,PF3D7_0733000,PF3D7_0800100,PF3D7_0800300,PF3D7_0809100,PF3D7_0833500,PF3D7_0900100,PF3D7_0937800,PF3D7_1000100,PF3D7_1041300,PF3D7_1100100,PF3D7_1147800.1,PF3D7_1200100,PF3D7_1200400,PF3D7_1240900,PF3D7_1255200,PF3D7_1300100
GO:MF	host cell surface receptor binding	GO:0046789	1.1595e-31	75	37	25	2887	PF3D7_0115700,PF3D7_0223500,PF3D7_0300100,PF3D7_0324900,PF3D7_0400100,PF3D7_0412400,PF3D7_0413100,PF3D7_0420700,PF3D7_0426000,PF3D7_0712300,PF3D7_0733000,PF3D7_0800100,PF3D7_0800300,PF3D7_0809100,PF3D7_0833500,PF3D7_0900100,PF3D7_0937800,PF3D7_1000100,PF3D7_1041300,PF3D7_1100100,PF3D7_1200100,PF3D7_1200400,PF3D7_1240900,PF3D7_1255200,PF3D7_1300100
GO:MF	cell adhesion molecule binding	GO:0050839	1.94757e-27	55	37	21	2887	PF3D7_0115700,PF3D7_0223500,PF3D7_0302500,PF3D7_0400100,PF3D7_0412400,PF3D7_0413100,PF3D7_0420700,PF3D7_0426000,PF3D7_0712300,PF3D7_0733000,PF3D7_0800100,PF3D7_0800300,PF3D7_0809100,PF3D7_0900100,PF3D7_0937800,PF3D7_1000100,PF3D7_1041300,PF3D7_1100100,PF3D7_1200100,PF3D7_1200400,PF3D7_1255200
GO:MF	protein binding	GO:0005515	9.78251e-09	778	37	28	2887	PF3D7_0115700,PF3D7_0223500,PF3D7_0302500,PF3D7_0400100,PF3D7_0412400,PF3D7_0413100,PF3D7_0420700,PF3D7_0426000,PF3D7_0610400,PF3D7_0617800,PF3D7_0712300,PF3D7_0733000,PF3D7_0800100,PF3D7_0800300,PF3D7_0809100,PF3D7_0900100,PF3D7_0930300,PF3D7_0937800,PF3D7_1000100,PF3D7_1041300,PF3D7_1100100,PF3D7_1104900,PF3D7_1105000,PF3D7_1105100,PF3D7_1200100,PF3D7_1200400,PF3D7_1255200,PF3D7_1403300
GO:MF	protein heterodimerization activity	GO:0046982	0.000849294	19	37	4	2887	PF3D7_0610400,PF3D7_0617800,PF3D7_1105000,PF3D7_1105100
GO:MF	binding	GO:0005488	0.00296227	2040	37	35	2887	PF3D7_0115700,PF3D7_0223500,PF3D7_0300100,PF3D7_0302500,PF3D7_0324900,PF3D7_0400100,PF3D7_0412400,PF3D7_0413100,PF3D7_0420700,PF3D7_0426000,PF3D7_0610400,PF3D7_0617800,PF3D7_0712300,PF3D7_0733000,PF3D7_0800100,PF3D7_0800300,PF3D7_0809100,PF3D7_0833500,PF3D7_0900100,PF3D7_0930300,PF3D7_0937800,PF3D7_1000100,PF3D7_1041300,PF3D7_1100100,PF3D7_1104900,PF3D7_1105000,PF3D7_1105100,PF3D7_1147800.1,PF3D7…
GO:MF	protein dimerization activity	GO:0046983	0.0183725	45	37	4	2887	PF3D7_0610400,PF3D7_0617800,PF3D7_1105000,PF3D7_1105100
GO:BP	obsolete pathogenesis	GO:0009405	2.89893e-34	77	42	28	2885	PF3D7_0115700,PF3D7_0223500,PF3D7_0300100,PF3D7_0324900,PF3D7_0400100,PF3D7_0412400,PF3D7_0413100,PF3D7_0420700,PF3D7_0426000,PF3D7_0712300,PF3D7_0733000,PF3D7_0800100,PF3D7_0800300,PF3D7_0809100,PF3D7_0833500,PF3D7_0900100,PF3D7_0930300,PF3D7_0937800,PF3D7_1000100,PF3D7_1041300,PF3D7_1100100,PF3D7_1147800.1,PF3D7_1147800.2,PF3D7_1200100,PF3D7_1200400,PF3D7_1240900,PF3D7_1255200,PF3D7_1300100
GO:BP	adhesion of symbiont to host	GO:0044406	6.68367e-30	81	42	26	2885	PF3D7_0115700,PF3D7_0223500,PF3D7_0300100,PF3D7_0302500,PF3D7_0324900,PF3D7_0400100,PF3D7_0412400,PF3D7_0413100,PF3D7_0420700,PF3D7_0426000,PF3D7_0712300,PF3D7_0733000,PF3D7_0800100,PF3D7_0800300,PF3D7_0809100,PF3D7_0833500,PF3D7_0900100,PF3D7_0937800,PF3D7_1000100,PF3D7_1041300,PF3D7_1100100,PF3D7_1200100,PF3D7_1200400,PF3D7_1240900,PF3D7_1255200,PF3D7_1300100
GO:BP	adhesion of symbiont to host cell	GO:0044650	3.52029e-29	75	42	25	2885	PF3D7_0115700,PF3D7_0223500,PF3D7_0300100,PF3D7_0324900,PF3D7_0400100,PF3D7_0412400,PF3D7_0413100,PF3D7_0420700,PF3D7_0426000,PF3D7_0712300,PF3D7_0733000,PF3D7_0800100,PF3D7_0800300,PF3D7_0809100,PF3D7_0833500,PF3D7_0900100,PF3D7_0937800,PF3D7_1000100,PF3D7_1041300,PF3D7_1100100,PF3D7_1200100,PF3D7_1200400,PF3D7_1240900,PF3D7_1255200,PF3D7_1300100
GO:BP	biological adhesion	GO:0022610	2.0526e-27	115	42	27	2885	PF3D7_0115700,PF3D7_0206800,PF3D7_0223500,PF3D7_0300100,PF3D7_0302500,PF3D7_0324900,PF3D7_0400100,PF3D7_0412400,PF3D7_0413100,PF3D7_0420700,PF3D7_0426000,PF3D7_0712300,PF3D7_0733000,PF3D7_0800100,PF3D7_0800300,PF3D7_0809100,PF3D7_0833500,PF3D7_0900100,PF3D7_0937800,PF3D7_1000100,PF3D7_1041300,PF3D7_1100100,PF3D7_1200100,PF3D7_1200400,PF3D7_1240900,PF3D7_1255200,PF3D7_1300100
GO:BP	biological process involved in interspecies interaction between organisms	GO:0044419	1.27369e-23	279	42	32	2885	PF3D7_0115200,PF3D7_0115700,PF3D7_0223500,PF3D7_0300100,PF3D7_0300500,PF3D7_0302500,PF3D7_0324900,PF3D7_0400100,PF3D7_0412400,PF3D7_0413100,PF3D7_0420700,PF3D7_0426000,PF3D7_0712300,PF3D7_0733000,PF3D7_0800100,PF3D7_0800300,PF3D7_0809100,PF3D7_0833500,PF3D7_0900100,PF3D7_0900600,PF3D7_0937800,PF3D7_1000100,PF3D7_1041300,PF3D7_1100100,PF3D7_1147800.1,PF3D7_1200100,PF3D7_1200400,PF3D7_1240900,PF3D7…
GO:BP	biological process involved in symbiotic interaction	GO:0044403	1.27369e-23	278	42	32	2885	PF3D7_0115200,PF3D7_0115700,PF3D7_0223500,PF3D7_0300100,PF3D7_0300500,PF3D7_0302500,PF3D7_0324900,PF3D7_0400100,PF3D7_0412400,PF3D7_0413100,PF3D7_0420700,PF3D7_0426000,PF3D7_0712300,PF3D7_0733000,PF3D7_0800100,PF3D7_0800300,PF3D7_0809100,PF3D7_0833500,PF3D7_0900100,PF3D7_0900600,PF3D7_0937800,PF3D7_1000100,PF3D7_1041300,PF3D7_1100100,PF3D7_1147800.1,PF3D7_1200100,PF3D7_1200400,PF3D7_1240900,PF3D7…
GO:BP	cytoadherence to microvasculature, mediated by symbiont protein	GO:0020035	1.40413e-23	56	42	20	2885	PF3D7_0115700,PF3D7_0223500,PF3D7_0302500,PF3D7_0400100,PF3D7_0412400,PF3D7_0413100,PF3D7_0420700,PF3D7_0426000,PF3D7_0712300,PF3D7_0733000,PF3D7_0800100,PF3D7_0800300,PF3D7_0809100,PF3D7_0937800,PF3D7_1000100,PF3D7_1041300,PF3D7_1100100,PF3D7_1200100,PF3D7_1200400,PF3D7_1255200
GO:BP	cell adhesion	GO:0007155	1.25926e-20	89	42	21	2885	PF3D7_0115700,PF3D7_0206800,PF3D7_0223500,PF3D7_0400100,PF3D7_0412400,PF3D7_0413100,PF3D7_0420700,PF3D7_0426000,PF3D7_0712300,PF3D7_0733000,PF3D7_0800100,PF3D7_0800300,PF3D7_0809100,PF3D7_0900100,PF3D7_0937800,PF3D7_1000100,PF3D7_1041300,PF3D7_1100100,PF3D7_1200100,PF3D7_1200400,PF3D7_1255200
GO:BP	homotypic cell-cell adhesion	GO:0034109	1.7782e-19	73	42	19	2885	PF3D7_0115700,PF3D7_0223500,PF3D7_0400100,PF3D7_0412400,PF3D7_0413100,PF3D7_0420700,PF3D7_0426000,PF3D7_0712300,PF3D7_0733000,PF3D7_0800100,PF3D7_0800300,PF3D7_0809100,PF3D7_0937800,PF3D7_1000100,PF3D7_1041300,PF3D7_1100100,PF3D7_1200100,PF3D7_1200400,PF3D7_1255200
GO:BP	modulation by symbiont of host erythrocyte aggregation	GO:0020013	1.7782e-19	73	42	19	2885	PF3D7_0115700,PF3D7_0223500,PF3D7_0400100,PF3D7_0412400,PF3D7_0413100,PF3D7_0420700,PF3D7_0426000,PF3D7_0712300,PF3D7_0733000,PF3D7_0800100,PF3D7_0800300,PF3D7_0809100,PF3D7_0937800,PF3D7_1000100,PF3D7_1041300,PF3D7_1100100,PF3D7_1200100,PF3D7_1200400,PF3D7_1255200
GO:BP	cell-cell adhesion	GO:0098609	1.7782e-19	86	42	20	2885	PF3D7_0115700,PF3D7_0223500,PF3D7_0400100,PF3D7_0412400,PF3D7_0413100,PF3D7_0420700,PF3D7_0426000,PF3D7_0712300,PF3D7_0733000,PF3D7_0800100,PF3D7_0800300,PF3D7_0809100,PF3D7_0900100,PF3D7_0937800,PF3D7_1000100,PF3D7_1041300,PF3D7_1100100,PF3D7_1200100,PF3D7_1200400,PF3D7_1255200
GO:BP	erythrocyte aggregation	GO:0034117	1.7782e-19	73	42	19	2885	PF3D7_0115700,PF3D7_0223500,PF3D7_0400100,PF3D7_0412400,PF3D7_0413100,PF3D7_0420700,PF3D7_0426000,PF3D7_0712300,PF3D7_0733000,PF3D7_0800100,PF3D7_0800300,PF3D7_0809100,PF3D7_0937800,PF3D7_1000100,PF3D7_1041300,PF3D7_1100100,PF3D7_1200100,PF3D7_1200400,PF3D7_1255200
GO:BP	modulation of process of other organism involved in symbiotic interaction	GO:0051817	1.78045e-19	74	42	19	2885	PF3D7_0115700,PF3D7_0223500,PF3D7_0400100,PF3D7_0412400,PF3D7_0413100,PF3D7_0420700,PF3D7_0426000,PF3D7_0712300,PF3D7_0733000,PF3D7_0800100,PF3D7_0800300,PF3D7_0809100,PF3D7_0937800,PF3D7_1000100,PF3D7_1041300,PF3D7_1100100,PF3D7_1200100,PF3D7_1200400,PF3D7_1255200
GO:BP	modulation by symbiont of host cellular process	GO:0044068	1.78045e-19	74	42	19	2885	PF3D7_0115700,PF3D7_0223500,PF3D7_0400100,PF3D7_0412400,PF3D7_0413100,PF3D7_0420700,PF3D7_0426000,PF3D7_0712300,PF3D7_0733000,PF3D7_0800100,PF3D7_0800300,PF3D7_0809100,PF3D7_0937800,PF3D7_1000100,PF3D7_1041300,PF3D7_1100100,PF3D7_1200100,PF3D7_1200400,PF3D7_1255200
GO:BP	modulation by symbiont of host process	GO:0044003	1.78045e-19	74	42	19	2885	PF3D7_0115700,PF3D7_0223500,PF3D7_0400100,PF3D7_0412400,PF3D7_0413100,PF3D7_0420700,PF3D7_0426000,PF3D7_0712300,PF3D7_0733000,PF3D7_0800100,PF3D7_0800300,PF3D7_0809100,PF3D7_0937800,PF3D7_1000100,PF3D7_1041300,PF3D7_1100100,PF3D7_1200100,PF3D7_1200400,PF3D7_1255200
GO:BP	modulation of process of other organism	GO:0035821	1.78045e-19	74	42	19	2885	PF3D7_0115700,PF3D7_0223500,PF3D7_0400100,PF3D7_0412400,PF3D7_0413100,PF3D7_0420700,PF3D7_0426000,PF3D7_0712300,PF3D7_0733000,PF3D7_0800100,PF3D7_0800300,PF3D7_0809100,PF3D7_0937800,PF3D7_1000100,PF3D7_1041300,PF3D7_1100100,PF3D7_1200100,PF3D7_1200400,PF3D7_1255200
GO:BP	response to host immune response	GO:0052572	5.34151e-17	179	42	23	2885	PF3D7_0115200,PF3D7_0115700,PF3D7_0223500,PF3D7_0300500,PF3D7_0400100,PF3D7_0412400,PF3D7_0413100,PF3D7_0420700,PF3D7_0426000,PF3D7_0712300,PF3D7_0733000,PF3D7_0800100,PF3D7_0800300,PF3D7_0809100,PF3D7_0900600,PF3D7_0937800,PF3D7_1000100,PF3D7_1041300,PF3D7_1100100,PF3D7_1200100,PF3D7_1200400,PF3D7_1254400,PF3D7_1255200
GO:BP	response to other organism	GO:0051707	5.34151e-17	179	42	23	2885	PF3D7_0115200,PF3D7_0115700,PF3D7_0223500,PF3D7_0300500,PF3D7_0400100,PF3D7_0412400,PF3D7_0413100,PF3D7_0420700,PF3D7_0426000,PF3D7_0712300,PF3D7_0733000,PF3D7_0800100,PF3D7_0800300,PF3D7_0809100,PF3D7_0900600,PF3D7_0937800,PF3D7_1000100,PF3D7_1041300,PF3D7_1100100,PF3D7_1200100,PF3D7_1200400,PF3D7_1254400,PF3D7_1255200
GO:BP	response to external biotic stimulus	GO:0043207	5.34151e-17	179	42	23	2885	PF3D7_0115200,PF3D7_0115700,PF3D7_0223500,PF3D7_0300500,PF3D7_0400100,PF3D7_0412400,PF3D7_0413100,PF3D7_0420700,PF3D7_0426000,PF3D7_0712300,PF3D7_0733000,PF3D7_0800100,PF3D7_0800300,PF3D7_0809100,PF3D7_0900600,PF3D7_0937800,PF3D7_1000100,PF3D7_1041300,PF3D7_1100100,PF3D7_1200100,PF3D7_1200400,PF3D7_1254400,PF3D7_1255200
GO:BP	evasion of host immune response	GO:0042783	5.34151e-17	179	42	23	2885	PF3D7_0115200,PF3D7_0115700,PF3D7_0223500,PF3D7_0300500,PF3D7_0400100,PF3D7_0412400,PF3D7_0413100,PF3D7_0420700,PF3D7_0426000,PF3D7_0712300,PF3D7_0733000,PF3D7_0800100,PF3D7_0800300,PF3D7_0809100,PF3D7_0900600,PF3D7_0937800,PF3D7_1000100,PF3D7_1041300,PF3D7_1100100,PF3D7_1200100,PF3D7_1200400,PF3D7_1254400,PF3D7_1255200
GO:BP	response to host	GO:0075136	5.34151e-17	179	42	23	2885	PF3D7_0115200,PF3D7_0115700,PF3D7_0223500,PF3D7_0300500,PF3D7_0400100,PF3D7_0412400,PF3D7_0413100,PF3D7_0420700,PF3D7_0426000,PF3D7_0712300,PF3D7_0733000,PF3D7_0800100,PF3D7_0800300,PF3D7_0809100,PF3D7_0900600,PF3D7_0937800,PF3D7_1000100,PF3D7_1041300,PF3D7_1100100,PF3D7_1200100,PF3D7_1200400,PF3D7_1254400,PF3D7_1255200
GO:BP	antigenic variation	GO:0020033	5.34151e-17	177	42	23	2885	PF3D7_0115200,PF3D7_0115700,PF3D7_0223500,PF3D7_0300500,PF3D7_0400100,PF3D7_0412400,PF3D7_0413100,PF3D7_0420700,PF3D7_0426000,PF3D7_0712300,PF3D7_0733000,PF3D7_0800100,PF3D7_0800300,PF3D7_0809100,PF3D7_0900600,PF3D7_0937800,PF3D7_1000100,PF3D7_1041300,PF3D7_1100100,PF3D7_1200100,PF3D7_1200400,PF3D7_1254400,PF3D7_1255200
GO:BP	response to defenses of other organism	GO:0052173	5.34151e-17	179	42	23	2885	PF3D7_0115200,PF3D7_0115700,PF3D7_0223500,PF3D7_0300500,PF3D7_0400100,PF3D7_0412400,PF3D7_0413100,PF3D7_0420700,PF3D7_0426000,PF3D7_0712300,PF3D7_0733000,PF3D7_0800100,PF3D7_0800300,PF3D7_0809100,PF3D7_0900600,PF3D7_0937800,PF3D7_1000100,PF3D7_1041300,PF3D7_1100100,PF3D7_1200100,PF3D7_1200400,PF3D7_1254400,PF3D7_1255200
GO:BP	response to biotic stimulus	GO:0009607	5.34151e-17	179	42	23	2885	PF3D7_0115200,PF3D7_0115700,PF3D7_0223500,PF3D7_0300500,PF3D7_0400100,PF3D7_0412400,PF3D7_0413100,PF3D7_0420700,PF3D7_0426000,PF3D7_0712300,PF3D7_0733000,PF3D7_0800100,PF3D7_0800300,PF3D7_0809100,PF3D7_0900600,PF3D7_0937800,PF3D7_1000100,PF3D7_1041300,PF3D7_1100100,PF3D7_1200100,PF3D7_1200400,PF3D7_1254400,PF3D7_1255200
GO:BP	response to host defenses	GO:0052200	5.34151e-17	179	42	23	2885	PF3D7_0115200,PF3D7_0115700,PF3D7_0223500,PF3D7_0300500,PF3D7_0400100,PF3D7_0412400,PF3D7_0413100,PF3D7_0420700,PF3D7_0426000,PF3D7_0712300,PF3D7_0733000,PF3D7_0800100,PF3D7_0800300,PF3D7_0809100,PF3D7_0900600,PF3D7_0937800,PF3D7_1000100,PF3D7_1041300,PF3D7_1100100,PF3D7_1200100,PF3D7_1200400,PF3D7_1254400,PF3D7_1255200
GO:BP	response to external stimulus	GO:0009605	1.42108e-16	187	42	23	2885	PF3D7_0115200,PF3D7_0115700,PF3D7_0223500,PF3D7_0300500,PF3D7_0400100,PF3D7_0412400,PF3D7_0413100,PF3D7_0420700,PF3D7_0426000,PF3D7_0712300,PF3D7_0733000,PF3D7_0800100,PF3D7_0800300,PF3D7_0809100,PF3D7_0900600,PF3D7_0937800,PF3D7_1000100,PF3D7_1041300,PF3D7_1100100,PF3D7_1200100,PF3D7_1200400,PF3D7_1254400,PF3D7_1255200
GO:BP	biological process involved in interaction with host	GO:0051701	7.02165e-16	255	42	25	2885	PF3D7_0115200,PF3D7_0115700,PF3D7_0223500,PF3D7_0300500,PF3D7_0400100,PF3D7_0412400,PF3D7_0413100,PF3D7_0420700,PF3D7_0426000,PF3D7_0712300,PF3D7_0733000,PF3D7_0800100,PF3D7_0800300,PF3D7_0809100,PF3D7_0900600,PF3D7_0937800,PF3D7_1000100,PF3D7_1041300,PF3D7_1100100,PF3D7_1147800.1,PF3D7_1200100,PF3D7_1200400,PF3D7_1254400,PF3D7_1255200,PF3D7_1335100
GO:BP	response to stimulus	GO:0050896	4.08768e-07	562	42	24	2885	PF3D7_0115200,PF3D7_0115700,PF3D7_0223500,PF3D7_0300500,PF3D7_0400100,PF3D7_0412400,PF3D7_0413100,PF3D7_0420700,PF3D7_0426000,PF3D7_0712300,PF3D7_0733000,PF3D7_0800100,PF3D7_0800300,PF3D7_0809100,PF3D7_0900600,PF3D7_0937800,PF3D7_1000100,PF3D7_1041300,PF3D7_1100100,PF3D7_1104900,PF3D7_1200100,PF3D7_1200400,PF3D7_1254400,PF3D7_1255200
GO:BP	chromatin assembly or disassembly	GO:0006333	0.0213864	21	42	3	2885	PF3D7_0610400,PF3D7_1105000,PF3D7_1105100
GO:CC	infected host cell surface knob	GO:0020030	1.37871e-23	54	50	20	3560	PF3D7_0115700,PF3D7_0223500,PF3D7_0400100,PF3D7_0412400,PF3D7_0413100,PF3D7_0420700,PF3D7_0426000,PF3D7_0712300,PF3D7_0733000,PF3D7_0800100,PF3D7_0800300,PF3D7_0809100,PF3D7_0900100,PF3D7_0937800,PF3D7_1000100,PF3D7_1041300,PF3D7_1100100,PF3D7_1200100,PF3D7_1200400,PF3D7_1255200
GO:CC	host cell plasma membrane	GO:0020002	4.72504e-18	193	50	25	3560	PF3D7_0115200,PF3D7_0115700,PF3D7_0223500,PF3D7_0300500,PF3D7_0302500,PF3D7_0400100,PF3D7_0412400,PF3D7_0413100,PF3D7_0420700,PF3D7_0426000,PF3D7_0712300,PF3D7_0733000,PF3D7_0800100,PF3D7_0800300,PF3D7_0809100,PF3D7_0900100,PF3D7_0900600,PF3D7_0937800,PF3D7_1000100,PF3D7_1041300,PF3D7_1100100,PF3D7_1200100,PF3D7_1200400,PF3D7_1254400,PF3D7_1255200
GO:CC	host cell membrane	GO:0033644	8.78594e-18	201	50	25	3560	PF3D7_0115200,PF3D7_0115700,PF3D7_0223500,PF3D7_0300500,PF3D7_0302500,PF3D7_0400100,PF3D7_0412400,PF3D7_0413100,PF3D7_0420700,PF3D7_0426000,PF3D7_0712300,PF3D7_0733000,PF3D7_0800100,PF3D7_0800300,PF3D7_0809100,PF3D7_0900100,PF3D7_0900600,PF3D7_0937800,PF3D7_1000100,PF3D7_1041300,PF3D7_1100100,PF3D7_1200100,PF3D7_1200400,PF3D7_1254400,PF3D7_1255200
GO:CC	host cell	GO:0043657	6.62715e-14	395	50	28	3560	PF3D7_0115200,PF3D7_0115700,PF3D7_0223500,PF3D7_0300500,PF3D7_0302500,PF3D7_0400100,PF3D7_0412400,PF3D7_0413100,PF3D7_0420700,PF3D7_0426000,PF3D7_0712300,PF3D7_0733000,PF3D7_0800100,PF3D7_0800300,PF3D7_0809100,PF3D7_0900100,PF3D7_0900600,PF3D7_0937800,PF3D7_1000100,PF3D7_1041300,PF3D7_1100100,PF3D7_1105000,PF3D7_1200100,PF3D7_1200400,PF3D7_1228600,PF3D7_1254400,PF3D7_1255200,PF3D7_1335100
GO:CC	host cellular component	GO:0018995	6.62715e-14	395	50	28	3560	PF3D7_0115200,PF3D7_0115700,PF3D7_0223500,PF3D7_0300500,PF3D7_0302500,PF3D7_0400100,PF3D7_0412400,PF3D7_0413100,PF3D7_0420700,PF3D7_0426000,PF3D7_0712300,PF3D7_0733000,PF3D7_0800100,PF3D7_0800300,PF3D7_0809100,PF3D7_0900100,PF3D7_0900600,PF3D7_0937800,PF3D7_1000100,PF3D7_1041300,PF3D7_1100100,PF3D7_1105000,PF3D7_1200100,PF3D7_1200400,PF3D7_1228600,PF3D7_1254400,PF3D7_1255200,PF3D7_1335100
GO:CC	host cell part	GO:0033643	3.6888e-13	388	50	27	3560	PF3D7_0115200,PF3D7_0115700,PF3D7_0223500,PF3D7_0300500,PF3D7_0302500,PF3D7_0400100,PF3D7_0412400,PF3D7_0413100,PF3D7_0420700,PF3D7_0426000,PF3D7_0712300,PF3D7_0733000,PF3D7_0800100,PF3D7_0800300,PF3D7_0809100,PF3D7_0900100,PF3D7_0900600,PF3D7_0937800,PF3D7_1000100,PF3D7_1041300,PF3D7_1100100,PF3D7_1105000,PF3D7_1200100,PF3D7_1200400,PF3D7_1228600,PF3D7_1254400,PF3D7_1255200
GO:CC	host intracellular region	GO:0043656	1.01952e-12	246	50	22	3560	PF3D7_0115700,PF3D7_0223500,PF3D7_0400100,PF3D7_0412400,PF3D7_0413100,PF3D7_0420700,PF3D7_0426000,PF3D7_0712300,PF3D7_0733000,PF3D7_0800100,PF3D7_0800300,PF3D7_0809100,PF3D7_0900100,PF3D7_0937800,PF3D7_1000100,PF3D7_1041300,PF3D7_1100100,PF3D7_1105000,PF3D7_1200100,PF3D7_1200400,PF3D7_1228600,PF3D7_1255200
GO:CC	host cell cytoplasm part	GO:0033655	1.01952e-12	218	50	21	3560	PF3D7_0115700,PF3D7_0223500,PF3D7_0400100,PF3D7_0412400,PF3D7_0413100,PF3D7_0420700,PF3D7_0426000,PF3D7_0712300,PF3D7_0733000,PF3D7_0800100,PF3D7_0800300,PF3D7_0809100,PF3D7_0900100,PF3D7_0937800,PF3D7_1000100,PF3D7_1041300,PF3D7_1100100,PF3D7_1200100,PF3D7_1200400,PF3D7_1228600,PF3D7_1255200
GO:CC	host intracellular part	GO:0033646	1.01952e-12	245	50	22	3560	PF3D7_0115700,PF3D7_0223500,PF3D7_0400100,PF3D7_0412400,PF3D7_0413100,PF3D7_0420700,PF3D7_0426000,PF3D7_0712300,PF3D7_0733000,PF3D7_0800100,PF3D7_0800300,PF3D7_0809100,PF3D7_0900100,PF3D7_0937800,PF3D7_1000100,PF3D7_1041300,PF3D7_1100100,PF3D7_1105000,PF3D7_1200100,PF3D7_1200400,PF3D7_1228600,PF3D7_1255200
GO:CC	host cell cytoplasm	GO:0030430	3.18382e-12	232	50	21	3560	PF3D7_0115700,PF3D7_0223500,PF3D7_0400100,PF3D7_0412400,PF3D7_0413100,PF3D7_0420700,PF3D7_0426000,PF3D7_0712300,PF3D7_0733000,PF3D7_0800100,PF3D7_0800300,PF3D7_0809100,PF3D7_0900100,PF3D7_0937800,PF3D7_1000100,PF3D7_1041300,PF3D7_1100100,PF3D7_1200100,PF3D7_1200400,PF3D7_1228600,PF3D7_1255200
GO:CC	integral component of membrane	GO:0016021	4.7169e-08	1226	50	37	3560	PF3D7_0115200,PF3D7_0115700,PF3D7_0206800,PF3D7_0223500,PF3D7_0300100,PF3D7_0300500,PF3D7_0324900,PF3D7_0400100,PF3D7_0412400,PF3D7_0413100,PF3D7_0420700,PF3D7_0426000,PF3D7_0712300,PF3D7_0733000,PF3D7_0800100,PF3D7_0800300,PF3D7_0809100,PF3D7_0832800,PF3D7_0832900,PF3D7_0833500,PF3D7_0900100,PF3D7_0900600,PF3D7_0930300,PF3D7_0937800,PF3D7_1000100,PF3D7_1000500,PF3D7_1041300,PF3D7_1100100,PF3D7_1…
GO:CC	intrinsic component of membrane	GO:0031224	6.78835e-08	1244	50	37	3560	PF3D7_0115200,PF3D7_0115700,PF3D7_0206800,PF3D7_0223500,PF3D7_0300100,PF3D7_0300500,PF3D7_0324900,PF3D7_0400100,PF3D7_0412400,PF3D7_0413100,PF3D7_0420700,PF3D7_0426000,PF3D7_0712300,PF3D7_0733000,PF3D7_0800100,PF3D7_0800300,PF3D7_0809100,PF3D7_0832800,PF3D7_0832900,PF3D7_0833500,PF3D7_0900100,PF3D7_0900600,PF3D7_0930300,PF3D7_0937800,PF3D7_1000100,PF3D7_1000500,PF3D7_1041300,PF3D7_1100100,PF3D7_1…
GO:CC	membrane	GO:0016020	1.29442e-07	1491	50	40	3560	PF3D7_0115200,PF3D7_0115700,PF3D7_0206800,PF3D7_0207100,PF3D7_0223500,PF3D7_0300100,PF3D7_0300500,PF3D7_0324900,PF3D7_0400100,PF3D7_0412400,PF3D7_0413100,PF3D7_0420700,PF3D7_0426000,PF3D7_0712300,PF3D7_0733000,PF3D7_0800100,PF3D7_0800300,PF3D7_0809100,PF3D7_0832800,PF3D7_0832900,PF3D7_0833500,PF3D7_0900100,PF3D7_0900600,PF3D7_0930300,PF3D7_0937800,PF3D7_1000100,PF3D7_1000500,PF3D7_1041300,PF3D7_1…
GO:CC	nucleosome	GO:0000786	1.47255e-05	9	50	4	3560	PF3D7_0610400,PF3D7_0617800,PF3D7_1105000,PF3D7_1105100
GO:CC	DNA packaging complex	GO:0044815	0.000103661	14	50	4	3560	PF3D7_0610400,PF3D7_0617800,PF3D7_1105000,PF3D7_1105100
GO:CC	protein-DNA complex	GO:0032993	0.00225408	30	50	4	3560	PF3D7_0610400,PF3D7_0617800,PF3D7_1105000,PF3D7_1105100
GO:CC	chromatin	GO:0000785	0.00384912	35	50	4	3560	PF3D7_0610400,PF3D7_0617800,PF3D7_1105000,PF3D7_1105100
KEGG	Malaria	KEGG:05144	2.11651e-19	218	30	29	1066	PF3D7_0115700,PF3D7_0206800,PF3D7_0223500,PF3D7_0300100,PF3D7_0400100,PF3D7_0412400,PF3D7_0413100,PF3D7_0420700,PF3D7_0426000,PF3D7_0712300,PF3D7_0733000,PF3D7_0800100,PF3D7_0800300,PF3D7_0809100,PF3D7_0832900,PF3D7_0833500,PF3D7_0900100,PF3D7_0900600,PF3D7_0930300,PF3D7_0937800,PF3D7_1000100,PF3D7_1041300,PF3D7_1100100,PF3D7_1200100,PF3D7_1200400,PF3D7_1240900,PF3D7_1254400,PF3D7_1255200,PF3D7_1…
REAC	RMTs methylate histone arginines	REAC:R-PFA-3214858	0.00160329	7	2	2	887	PF3D7_0617800,PF3D7_1105000
REAC	Chromatin modifying enzymes	REAC:R-PFA-3247509	0.00893264	27	2	2	887	PF3D7_0617800,PF3D7_1105000
REAC	Chromatin organization	REAC:R-PFA-4839726	0.00893264	27	2	2	887	PF3D7_0617800,PF3D7_1105000
REAC	SUMOylation of chromatin organization proteins	REAC:R-PFA-4551638	0.0270422	2	2	1	887	PF3D7_1105000
REAC	HDMs demethylate histones	REAC:R-PFA-3214842	0.0270422	2	2	1	887	PF3D7_1105000
REAC	Recruitment and ATM-mediated phosphorylation of repair and signaling proteins at DNA double strand breaks	REAC:R-PFA-5693565	0.0289084	6	2	1	887	PF3D7_1105000
REAC	PKMTs methylate histone lysines	REAC:R-PFA-3214841	0.0289084	6	2	1	887	PF3D7_1105000
REAC	Oxidative Stress Induced Senescence	REAC:R-PFA-2559580	0.0289084	3	2	1	887	PF3D7_1105000
REAC	HDACs deacetylate histones	REAC:R-PFA-3214815	0.0289084	3	2	1	887	PF3D7_1105000
REAC	DNA Double-Strand Break Repair	REAC:R-PFA-5693532	0.0289084	6	2	1	887	PF3D7_1105000
REAC	DNA Double Strand Break Response	REAC:R-PFA-5693606	0.0289084	6	2	1	887	PF3D7_1105000
REAC	Condensation of Prophase Chromosomes	REAC:R-PFA-2299718	0.0289084	6	2	1	887	PF3D7_1105000
REAC	Cellular Senescence	REAC:R-PFA-2559583	0.0289084	6	2	1	887	PF3D7_1105000
REAC	Senescence-Associated Secretory Phenotype (SASP)	REAC:R-PFA-2559582	0.0289084	6	2	1	887	PF3D7_1105000
REAC	Mitotic Prophase	REAC:R-PFA-68875	0.0314602	7	2	1	887	PF3D7_1105000
Mature Schizont, PfBDP1HA and PfBDP7BirATy enriched
source	term_name	term_id	adjusted_p_value	term_size	query_size	intersection_size	effective_domain_size	intersections
GO:MF	host cell surface receptor binding	GO:0046789	6.19217e-12	75	95	20	2887	PF3D7_0100100,PF3D7_0223500,PF3D7_0300100,PF3D7_0324900,PF3D7_0400100,PF3D7_0426000,PF3D7_0632800,PF3D7_0700100,PF3D7_0722200,PF3D7_0733000,PF3D7_0800100,PF3D7_0900100,PF3D7_0937800,PF3D7_1000100,PF3D7_1035700,PF3D7_1041300,PF3D7_1100100,PF3D7_1200100,PF3D7_1255200,PF3D7_1300100
GO:MF	host cell surface binding	GO:0046812	6.19217e-12	82	95	21	2887	PF3D7_0100100,PF3D7_0223500,PF3D7_0300100,PF3D7_0324900,PF3D7_0400100,PF3D7_0426000,PF3D7_0632800,PF3D7_0700100,PF3D7_0722200,PF3D7_0733000,PF3D7_0800100,PF3D7_0900100,PF3D7_0937800,PF3D7_1000100,PF3D7_1035700,PF3D7_1041300,PF3D7_1100100,PF3D7_1147800.1,PF3D7_1200100,PF3D7_1255200,PF3D7_1300100
GO:MF	cell adhesion molecule binding	GO:0050839	5.77126e-09	55	95	15	2887	PF3D7_0100100,PF3D7_0223500,PF3D7_0302500,PF3D7_0400100,PF3D7_0426000,PF3D7_0632800,PF3D7_0733000,PF3D7_0800100,PF3D7_0900100,PF3D7_0937800,PF3D7_1000100,PF3D7_1041300,PF3D7_1100100,PF3D7_1200100,PF3D7_1255200
GO:MF	protein binding	GO:0005515	0.000675753	778	95	45	2887	PF3D7_0100100,PF3D7_0105300,PF3D7_0206100,PF3D7_0223500,PF3D7_0302500,PF3D7_0400100,PF3D7_0426000,PF3D7_0501700,PF3D7_0510000,PF3D7_0610400,PF3D7_0617800,PF3D7_0623200,PF3D7_0628100,PF3D7_0632800,PF3D7_0714000,PF3D7_0733000,PF3D7_0800100,PF3D7_0900100,PF3D7_0905400,PF3D7_0922200,PF3D7_0930300,PF3D7_0932200,PF3D7_0934800,PF3D7_0937800,PF3D7_1000100,PF3D7_1035700,PF3D7_1041300,PF3D7_1100100,PF3D7_1…
GO:MF	protein heterodimerization activity	GO:0046982	0.0127113	19	95	5	2887	PF3D7_0610400,PF3D7_0617800,PF3D7_0714000,PF3D7_1105000,PF3D7_1105100
GO:MF	protein dimerization activity	GO:0046983	0.0206387	45	95	7	2887	PF3D7_0105300,PF3D7_0610400,PF3D7_0617800,PF3D7_0714000,PF3D7_0922200,PF3D7_1105000,PF3D7_1105100
GO:MF	AMP-activated protein kinase activity	GO:0004679	0.0347565	2	95	2	2887	PF3D7_0934800,PF3D7_1223100
GO:BP	adhesion of symbiont to host	GO:0044406	3.59974e-14	81	93	23	2885	PF3D7_0100100,PF3D7_0220800,PF3D7_0223500,PF3D7_0300100,PF3D7_0302500,PF3D7_0324900,PF3D7_0400100,PF3D7_0426000,PF3D7_0632800,PF3D7_0700100,PF3D7_0722200,PF3D7_0733000,PF3D7_0800100,PF3D7_0831600,PF3D7_0900100,PF3D7_0937800,PF3D7_1000100,PF3D7_1035700,PF3D7_1041300,PF3D7_1100100,PF3D7_1200100,PF3D7_1255200,PF3D7_1300100
GO:BP	obsolete pathogenesis	GO:0009405	5.46001e-14	77	93	22	2885	PF3D7_0100100,PF3D7_0223500,PF3D7_0300100,PF3D7_0324900,PF3D7_0400100,PF3D7_0426000,PF3D7_0632800,PF3D7_0700100,PF3D7_0733000,PF3D7_0800100,PF3D7_0900100,PF3D7_0930300,PF3D7_0937800,PF3D7_1000100,PF3D7_1035700,PF3D7_1041300,PF3D7_1100100,PF3D7_1147800.1,PF3D7_1147800.2,PF3D7_1200100,PF3D7_1255200,PF3D7_1300100
GO:BP	biological adhesion	GO:0022610	5.46001e-14	115	93	26	2885	PF3D7_0100100,PF3D7_0206800,PF3D7_0220800,PF3D7_0223500,PF3D7_0300100,PF3D7_0302500,PF3D7_0324900,PF3D7_0400100,PF3D7_0423400,PF3D7_0426000,PF3D7_0632800,PF3D7_0700100,PF3D7_0707300,PF3D7_0722200,PF3D7_0733000,PF3D7_0800100,PF3D7_0831600,PF3D7_0900100,PF3D7_0937800,PF3D7_1000100,PF3D7_1035700,PF3D7_1041300,PF3D7_1100100,PF3D7_1200100,PF3D7_1255200,PF3D7_1300100
GO:BP	adhesion of symbiont to host cell	GO:0044650	4.89535e-12	75	93	20	2885	PF3D7_0100100,PF3D7_0223500,PF3D7_0300100,PF3D7_0324900,PF3D7_0400100,PF3D7_0426000,PF3D7_0632800,PF3D7_0700100,PF3D7_0722200,PF3D7_0733000,PF3D7_0800100,PF3D7_0900100,PF3D7_0937800,PF3D7_1000100,PF3D7_1035700,PF3D7_1041300,PF3D7_1100100,PF3D7_1200100,PF3D7_1255200,PF3D7_1300100
GO:BP	cytoadherence to microvasculature, mediated by symbiont protein	GO:0020035	5.89904e-10	56	93	16	2885	PF3D7_0100100,PF3D7_0220800,PF3D7_0223500,PF3D7_0302500,PF3D7_0400100,PF3D7_0426000,PF3D7_0632800,PF3D7_0733000,PF3D7_0800100,PF3D7_0831600,PF3D7_0937800,PF3D7_1000100,PF3D7_1041300,PF3D7_1100100,PF3D7_1200100,PF3D7_1255200
GO:BP	cell adhesion	GO:0007155	1.06495e-07	89	93	17	2885	PF3D7_0100100,PF3D7_0206800,PF3D7_0223500,PF3D7_0400100,PF3D7_0423400,PF3D7_0426000,PF3D7_0632800,PF3D7_0707300,PF3D7_0733000,PF3D7_0800100,PF3D7_0900100,PF3D7_0937800,PF3D7_1000100,PF3D7_1041300,PF3D7_1100100,PF3D7_1200100,PF3D7_1255200
GO:BP	biological process involved in symbiotic interaction	GO:0044403	2.28769e-07	278	93	29	2885	PF3D7_0100100,PF3D7_0220800,PF3D7_0223500,PF3D7_0300100,PF3D7_0302500,PF3D7_0324900,PF3D7_0400100,PF3D7_0426000,PF3D7_0501600,PF3D7_0632800,PF3D7_0700100,PF3D7_0722200,PF3D7_0733000,PF3D7_0800100,PF3D7_0831600,PF3D7_0900100,PF3D7_0905400,PF3D7_0937800,PF3D7_1000100,PF3D7_1035400,PF3D7_1035700,PF3D7_1041300,PF3D7_1100100,PF3D7_1147800.1,PF3D7_1200100,PF3D7_1246200,PF3D7_1255200,PF3D7_1300100,PF3D7…
GO:BP	biological process involved in interspecies interaction between organisms	GO:0044419	2.28769e-07	279	93	29	2885	PF3D7_0100100,PF3D7_0220800,PF3D7_0223500,PF3D7_0300100,PF3D7_0302500,PF3D7_0324900,PF3D7_0400100,PF3D7_0426000,PF3D7_0501600,PF3D7_0632800,PF3D7_0700100,PF3D7_0722200,PF3D7_0733000,PF3D7_0800100,PF3D7_0831600,PF3D7_0900100,PF3D7_0905400,PF3D7_0937800,PF3D7_1000100,PF3D7_1035400,PF3D7_1035700,PF3D7_1041300,PF3D7_1100100,PF3D7_1147800.1,PF3D7_1200100,PF3D7_1246200,PF3D7_1255200,PF3D7_1300100,PF3D7…
GO:BP	cell-cell adhesion	GO:0098609	3.49593e-07	86	93	16	2885	PF3D7_0100100,PF3D7_0223500,PF3D7_0400100,PF3D7_0423400,PF3D7_0426000,PF3D7_0632800,PF3D7_0707300,PF3D7_0733000,PF3D7_0800100,PF3D7_0900100,PF3D7_0937800,PF3D7_1000100,PF3D7_1041300,PF3D7_1100100,PF3D7_1200100,PF3D7_1255200
GO:BP	homotypic cell-cell adhesion	GO:0034109	1.24622e-05	73	93	13	2885	PF3D7_0100100,PF3D7_0223500,PF3D7_0400100,PF3D7_0426000,PF3D7_0632800,PF3D7_0733000,PF3D7_0800100,PF3D7_0937800,PF3D7_1000100,PF3D7_1041300,PF3D7_1100100,PF3D7_1200100,PF3D7_1255200
GO:BP	modulation by symbiont of host erythrocyte aggregation	GO:0020013	1.24622e-05	73	93	13	2885	PF3D7_0100100,PF3D7_0223500,PF3D7_0400100,PF3D7_0426000,PF3D7_0632800,PF3D7_0733000,PF3D7_0800100,PF3D7_0937800,PF3D7_1000100,PF3D7_1041300,PF3D7_1100100,PF3D7_1200100,PF3D7_1255200
GO:BP	modulation of process of other organism involved in symbiotic interaction	GO:0051817	1.24622e-05	74	93	13	2885	PF3D7_0100100,PF3D7_0223500,PF3D7_0400100,PF3D7_0426000,PF3D7_0632800,PF3D7_0733000,PF3D7_0800100,PF3D7_0937800,PF3D7_1000100,PF3D7_1041300,PF3D7_1100100,PF3D7_1200100,PF3D7_1255200
GO:BP	modulation by symbiont of host cellular process	GO:0044068	1.24622e-05	74	93	13	2885	PF3D7_0100100,PF3D7_0223500,PF3D7_0400100,PF3D7_0426000,PF3D7_0632800,PF3D7_0733000,PF3D7_0800100,PF3D7_0937800,PF3D7_1000100,PF3D7_1041300,PF3D7_1100100,PF3D7_1200100,PF3D7_1255200
GO:BP	modulation by symbiont of host process	GO:0044003	1.24622e-05	74	93	13	2885	PF3D7_0100100,PF3D7_0223500,PF3D7_0400100,PF3D7_0426000,PF3D7_0632800,PF3D7_0733000,PF3D7_0800100,PF3D7_0937800,PF3D7_1000100,PF3D7_1041300,PF3D7_1100100,PF3D7_1200100,PF3D7_1255200
GO:BP	modulation of process of other organism	GO:0035821	1.24622e-05	74	93	13	2885	PF3D7_0100100,PF3D7_0223500,PF3D7_0400100,PF3D7_0426000,PF3D7_0632800,PF3D7_0733000,PF3D7_0800100,PF3D7_0937800,PF3D7_1000100,PF3D7_1041300,PF3D7_1100100,PF3D7_1200100,PF3D7_1255200
GO:BP	erythrocyte aggregation	GO:0034117	1.24622e-05	73	93	13	2885	PF3D7_0100100,PF3D7_0223500,PF3D7_0400100,PF3D7_0426000,PF3D7_0632800,PF3D7_0733000,PF3D7_0800100,PF3D7_0937800,PF3D7_1000100,PF3D7_1041300,PF3D7_1100100,PF3D7_1200100,PF3D7_1255200
GO:BP	biological process involved in interaction with host	GO:0051701	0.00373649	255	93	20	2885	PF3D7_0100100,PF3D7_0223500,PF3D7_0400100,PF3D7_0426000,PF3D7_0501600,PF3D7_0632800,PF3D7_0733000,PF3D7_0800100,PF3D7_0905400,PF3D7_0937800,PF3D7_1000100,PF3D7_1035400,PF3D7_1035700,PF3D7_1041300,PF3D7_1100100,PF3D7_1147800.1,PF3D7_1200100,PF3D7_1246200,PF3D7_1255200,PF3D7_1335100
GO:BP	movement in host environment	GO:0052126	0.00582106	39	93	7	2885	PF3D7_0501600,PF3D7_0905400,PF3D7_1035400,PF3D7_1035700,PF3D7_1147800.1,PF3D7_1246200,PF3D7_1335100
GO:BP	entry into host	GO:0044409	0.0199767	35	93	6	2885	PF3D7_0501600,PF3D7_0905400,PF3D7_1035400,PF3D7_1035700,PF3D7_1147800.1,PF3D7_1335100
GO:BP	electron transport chain	GO:0022900	0.0199767	35	93	6	2885	PF3D7_0623200,PF3D7_0928000.1,PF3D7_0928000.2,PF3D7_1012300,PF3D7_1318100,PF3D7_1361700
GO:CC	rhoptry	GO:0020008	8.22427e-08	35	120	12	3560	PF3D7_0220800,PF3D7_0302500,PF3D7_0405900,PF3D7_0423400,PF3D7_0501500,PF3D7_0501600,PF3D7_0707300,PF3D7_0722200,PF3D7_0831600,PF3D7_0905400,PF3D7_1147800.1,PF3D7_1410400
GO:CC	infected host cell surface knob	GO:0020030	9.09959e-08	54	120	14	3560	PF3D7_0100100,PF3D7_0223500,PF3D7_0400100,PF3D7_0426000,PF3D7_0632800,PF3D7_0733000,PF3D7_0800100,PF3D7_0900100,PF3D7_0937800,PF3D7_1000100,PF3D7_1041300,PF3D7_1100100,PF3D7_1200100,PF3D7_1255200
GO:CC	apical complex	GO:0020007	1.85245e-05	59	120	12	3560	PF3D7_0220800,PF3D7_0302500,PF3D7_0405900,PF3D7_0423400,PF3D7_0501500,PF3D7_0501600,PF3D7_0707300,PF3D7_0722200,PF3D7_0831600,PF3D7_0905400,PF3D7_1147800.1,PF3D7_1410400
GO:CC	apical part of cell	GO:0045177	2.0418e-05	61	120	12	3560	PF3D7_0220800,PF3D7_0302500,PF3D7_0405900,PF3D7_0423400,PF3D7_0501500,PF3D7_0501600,PF3D7_0707300,PF3D7_0722200,PF3D7_0831600,PF3D7_0905400,PF3D7_1147800.1,PF3D7_1410400
GO:CC	host cell cytoplasm part	GO:0033655	6.57986e-05	218	120	22	3560	PF3D7_0100100,PF3D7_0104200,PF3D7_0223500,PF3D7_0400100,PF3D7_0426000,PF3D7_0632800,PF3D7_0707300,PF3D7_0733000,PF3D7_0800100,PF3D7_0900100,PF3D7_0937800,PF3D7_1000100,PF3D7_1033200,PF3D7_1035200,PF3D7_1041300,PF3D7_1100100,PF3D7_1121300,PF3D7_1145400,PF3D7_1200100,PF3D7_1228600,PF3D7_1255200,PF3D7_1463900
GO:CC	nucleosome	GO:0000786	8.83732e-05	9	120	5	3560	PF3D7_0610400,PF3D7_0617800,PF3D7_0714000,PF3D7_1105000,PF3D7_1105100
GO:CC	host intracellular region	GO:0043656	8.83732e-05	246	120	23	3560	PF3D7_0100100,PF3D7_0104200,PF3D7_0223500,PF3D7_0400100,PF3D7_0426000,PF3D7_0632800,PF3D7_0707300,PF3D7_0733000,PF3D7_0800100,PF3D7_0900100,PF3D7_0937800,PF3D7_1000100,PF3D7_1033200,PF3D7_1035200,PF3D7_1041300,PF3D7_1100100,PF3D7_1105000,PF3D7_1121300,PF3D7_1145400,PF3D7_1200100,PF3D7_1228600,PF3D7_1255200,PF3D7_1463900
GO:CC	host intracellular part	GO:0033646	8.83732e-05	245	120	23	3560	PF3D7_0100100,PF3D7_0104200,PF3D7_0223500,PF3D7_0400100,PF3D7_0426000,PF3D7_0632800,PF3D7_0707300,PF3D7_0733000,PF3D7_0800100,PF3D7_0900100,PF3D7_0937800,PF3D7_1000100,PF3D7_1033200,PF3D7_1035200,PF3D7_1041300,PF3D7_1100100,PF3D7_1105000,PF3D7_1121300,PF3D7_1145400,PF3D7_1200100,PF3D7_1228600,PF3D7_1255200,PF3D7_1463900
GO:CC	host cell cytoplasm	GO:0030430	0.000104002	232	120	22	3560	PF3D7_0100100,PF3D7_0104200,PF3D7_0223500,PF3D7_0400100,PF3D7_0426000,PF3D7_0632800,PF3D7_0707300,PF3D7_0733000,PF3D7_0800100,PF3D7_0900100,PF3D7_0937800,PF3D7_1000100,PF3D7_1033200,PF3D7_1035200,PF3D7_1041300,PF3D7_1100100,PF3D7_1121300,PF3D7_1145400,PF3D7_1200100,PF3D7_1228600,PF3D7_1255200,PF3D7_1463900
GO:CC	inner membrane pellicle complex	GO:0070258	0.000521255	20	120	6	3560	PF3D7_0918000,PF3D7_1003600,PF3D7_1222700,PF3D7_1246400,PF3D7_1323700,PF3D7_1406800
GO:CC	pellicle	GO:0020039	0.000645269	21	120	6	3560	PF3D7_0918000,PF3D7_1003600,PF3D7_1222700,PF3D7_1246400,PF3D7_1323700,PF3D7_1406800
GO:CC	DNA packaging complex	GO:0044815	0.000800995	14	120	5	3560	PF3D7_0610400,PF3D7_0617800,PF3D7_0714000,PF3D7_1105000,PF3D7_1105100
GO:CC	cAMP-dependent protein kinase complex	GO:0005952	0.00418498	5	120	3	3560	PF3D7_0934800,PF3D7_1223100,PF3D7_1356800
GO:CC	host cell	GO:0043657	0.00501561	395	120	26	3560	PF3D7_0100100,PF3D7_0104200,PF3D7_0223500,PF3D7_0302500,PF3D7_0400100,PF3D7_0426000,PF3D7_0632800,PF3D7_0707300,PF3D7_0733000,PF3D7_0800100,PF3D7_0900100,PF3D7_0937800,PF3D7_1000100,PF3D7_1033200,PF3D7_1035200,PF3D7_1041300,PF3D7_1100100,PF3D7_1105000,PF3D7_1121300,PF3D7_1145400,PF3D7_1200100,PF3D7_1222700,PF3D7_1228600,PF3D7_1255200,PF3D7_1335100,PF3D7_1463900
GO:CC	host cellular component	GO:0018995	0.00501561	395	120	26	3560	PF3D7_0100100,PF3D7_0104200,PF3D7_0223500,PF3D7_0302500,PF3D7_0400100,PF3D7_0426000,PF3D7_0632800,PF3D7_0707300,PF3D7_0733000,PF3D7_0800100,PF3D7_0900100,PF3D7_0937800,PF3D7_1000100,PF3D7_1033200,PF3D7_1035200,PF3D7_1041300,PF3D7_1100100,PF3D7_1105000,PF3D7_1121300,PF3D7_1145400,PF3D7_1200100,PF3D7_1222700,PF3D7_1228600,PF3D7_1255200,PF3D7_1335100,PF3D7_1463900
GO:CC	host cell part	GO:0033643	0.00849662	388	120	25	3560	PF3D7_0100100,PF3D7_0104200,PF3D7_0223500,PF3D7_0302500,PF3D7_0400100,PF3D7_0426000,PF3D7_0632800,PF3D7_0707300,PF3D7_0733000,PF3D7_0800100,PF3D7_0900100,PF3D7_0937800,PF3D7_1000100,PF3D7_1033200,PF3D7_1035200,PF3D7_1041300,PF3D7_1100100,PF3D7_1105000,PF3D7_1121300,PF3D7_1145400,PF3D7_1200100,PF3D7_1222700,PF3D7_1228600,PF3D7_1255200,PF3D7_1463900
GO:CC	host cell membrane	GO:0033644	0.00875484	201	120	16	3560	PF3D7_0100100,PF3D7_0223500,PF3D7_0302500,PF3D7_0400100,PF3D7_0426000,PF3D7_0632800,PF3D7_0733000,PF3D7_0800100,PF3D7_0900100,PF3D7_0937800,PF3D7_1000100,PF3D7_1041300,PF3D7_1100100,PF3D7_1200100,PF3D7_1222700,PF3D7_1255200
GO:CC	host cell plasma membrane	GO:0020002	0.0153146	193	120	15	3560	PF3D7_0100100,PF3D7_0223500,PF3D7_0302500,PF3D7_0400100,PF3D7_0426000,PF3D7_0632800,PF3D7_0733000,PF3D7_0800100,PF3D7_0900100,PF3D7_0937800,PF3D7_1000100,PF3D7_1041300,PF3D7_1100100,PF3D7_1200100,PF3D7_1255200
GO:CC	anchored component of membrane	GO:0031225	0.019996	29	120	5	3560	PF3D7_0206800,PF3D7_0207000,PF3D7_0405900,PF3D7_0707300,PF3D7_0930300
GO:CC	protein-DNA complex	GO:0032993	0.02219	30	120	5	3560	PF3D7_0610400,PF3D7_0617800,PF3D7_0714000,PF3D7_1105000,PF3D7_1105100
GO:CC	chromatin	GO:0000785	0.0420919	35	120	5	3560	PF3D7_0610400,PF3D7_0617800,PF3D7_0714000,PF3D7_1105000,PF3D7_1105100
GO:CC	cell periphery	GO:0071944	0.0477878	140	120	11	3560	PF3D7_0105300,PF3D7_0206800,PF3D7_0207000,PF3D7_0405900,PF3D7_0914400,PF3D7_0918000,PF3D7_0930300,PF3D7_0932200,PF3D7_1035400,PF3D7_1121300,PF3D7_1145400
KEGG	Malaria	KEGG:05144	5.08596e-07	218	35	22	1066	PF3D7_0100100,PF3D7_0206800,PF3D7_0206900.1,PF3D7_0207000,PF3D7_0223500,PF3D7_0300100,PF3D7_0400100,PF3D7_0426000,PF3D7_0632800,PF3D7_0700100,PF3D7_0733000,PF3D7_0800100,PF3D7_0900100,PF3D7_0930300,PF3D7_0937800,PF3D7_1000100,PF3D7_1035400,PF3D7_1041300,PF3D7_1100100,PF3D7_1200100,PF3D7_1255200,PF3D7_1300100

## Sheet: PfBDP7 closest genes eS
PfBDP7TyGlmS	Product Description		PfBDP7 consensus genes	Product Description
PF3D7_0100100	erythrocyte membrane protein 1, PfEMP1		PF3D7_0100100	erythrocyte membrane protein 1, PfEMP1
PF3D7_0100300	erythrocyte membrane protein 1, PfEMP1		PF3D7_0206800	merozoite surface protein 2
PF3D7_0100600	rifin		PF3D7_0206900	merozoite surface protein 5
PF3D7_0100800	rifin		PF3D7_0223500	erythrocyte membrane protein 1, PfEMP1
PF3D7_0100900	rifin		PF3D7_0302500	cytoadherence linked asexual protein 3.1
PF3D7_0101000	rifin		PF3D7_0312700	tRNA Isoleucine
PF3D7_0101600	rifin		PF3D7_0324900	erythrocyte membrane protein 1, PfEMP1
PF3D7_0101800	stevor		PF3D7_0400100	erythrocyte membrane protein 1, PfEMP1
PF3D7_0101900	rifin		PF3D7_0403000	tRNA Asparagine
PF3D7_0102400	lysophospholipase, putative, pseudogene		PF3D7_0404000	conserved Plasmodium protein, unknown function
PF3D7_0102500	erythrocyte binding antigen-181		PF3D7_0404100	AP2 domain transcription factor AP2-SP2, putative
PF3D7_0103200	nucleoside transporter 4		PF3D7_0406400	cytosolic glyoxalase II
PF3D7_0103300	conserved protein, unknown function		PF3D7_0411500	tRNA Alanine
PF3D7_0104400	4-hydroxy-3-methylbut-2-enyl diphosphate reductase		PF3D7_0411600	tRNA Glutamic acid
PF3D7_0104700	major facilitator superfamily-related transporter, putative		PF3D7_0423500	glideosome associated protein with multiple membrane spans 2
PF3D7_0105100	conserved Apicomplexan protein, unknown function		PF3D7_0426000	erythrocyte membrane protein 1, PfEMP1
PF3D7_0105500	conserved protein, unknown function		PF3D7_0503600	myosin B
PF3D7_0107700	dolichyl-diphosphooligosaccharide--protein glycosyltransferase subunit OST3/OST6, putative		PF3D7_0510600	tRNA Leucine
PF3D7_0110000	conserved Plasmodium protein, unknown function		PF3D7_0510900	small nucleolar RNA snoR04
PF3D7_0110200	FAD-linked sulfhydryl oxidase ERV1, putative		PF3D7_0527800	tRNA Leucine
PF3D7_0110600	phosphatidylinositol-4-phosphate 5-kinase		PF3D7_0610300	non-coding RNA
PF3D7_0111200	conserved protein, unknown function		PF3D7_0610400	histone H3
PF3D7_0113200	Plasmodium exported protein, unknown function		PF3D7_0612700	6-cysteine protein P12
PF3D7_0113700	heat shock protein 40, type II		PF3D7_0617700	rifin
PF3D7_0113800	DBL containing protein, unknown function		PF3D7_0617800	histone H2A
PF3D7_0114400	erythrocyte membrane protein 1 (PfEMP1), exon 2, pseudogene		PF3D7_0619300	conserved Plasmodium protein, unknown function
PF3D7_0114700	rifin		PF3D7_0620800	tRNA Alanine
PF3D7_0115200	rifin		PF3D7_0620900	tRNA Leucine
PF3D7_0115400	stevor		PF3D7_0621200	pyridoxine biosynthesis protein PDX1
PF3D7_0115700	erythrocyte membrane protein 1, PfEMP1		PF3D7_0621600	tRNA Serine
PF3D7_0204700	hexose transporter		PF3D7_0623200	ferredoxin--NADP reductase
PF3D7_0204900	2-methoxy-6-polyprenyl-1,4-benzoquinol methylase, mitochondrial, putative		PF3D7_0628100	HECT domain-containing protein 1, putative
PF3D7_0205400	PCI domain-containing protein, putative		PF3D7_0700100	erythrocyte membrane protein 1, PfEMP1
PF3D7_0205700	RNA-binding protein, putative		PF3D7_0702700	tRNA Alanine
PF3D7_0205700	RNA-binding protein, putative		PF3D7_0702800	tRNA Tyrosine
PF3D7_0206800	merozoite surface protein 2		PF3D7_0706800	tRNA Threonine
PF3D7_0206900	merozoite surface protein 5		PF3D7_0707000	tRNA Lysine
PF3D7_0206900	merozoite surface protein 5		PF3D7_0707100	tRNA Lysine
PF3D7_0207500	serine repeat antigen 6		PF3D7_0707300	rhoptry-associated membrane antigen
PF3D7_0209000	6-cysteine protein P230		PF3D7_0714800	tRNA Leucine
PF3D7_0209100	patatin-like phospholipase 1		PF3D7_0717500	calcium-dependent protein kinase 4
PF3D7_0210300	monocarboxylate transporter, putative		PF3D7_0730600	tRNA Valine
PF3D7_0211300	ubiquinol-cytochrome-c reductase complex assembly factor 1, putative		PF3D7_0733000	erythrocyte membrane protein 1, PfEMP1
PF3D7_0212200	ribosomal protein L12, mitochondrial, putative		PF3D7_0800100	erythrocyte membrane protein 1, PfEMP1
PF3D7_0212900	arginyl-tRNA--protein transferase		PF3D7_0801100	28S ribosomal RNA
PF3D7_0214600	serine/threonine protein kinase STK2, putative		PF3D7_0822000	ribosomal protein L4, mitochondrial, putative
PF3D7_0217500	calcium-dependent protein kinase 1		PF3D7_0824000	conserved Plasmodium protein, unknown function
PF3D7_0217900	thioesterase/thiol ester dehydrase-isomerase, putative		PF3D7_0829900	non-coding RNA
PF3D7_0218600	patatin-like phospholipase, putative		PF3D7_0833500	erythrocyte membrane protein 1, PfEMP1
PF3D7_0219600	replication factor C subunit 1		PF3D7_0900100	erythrocyte membrane protein 1, PfEMP1
PF3D7_0220900	Plasmodium exported protein, unknown function, pseudogene		PF3D7_0908400	conserved Plasmodium protein, unknown function
PF3D7_0221000	Plasmodium exported protein, unknown function		PF3D7_0914100	conserved Plasmodium protein, unknown function
PF3D7_0222500	rifin		PF3D7_0925300	proline--tRNA ligase, putative
PF3D7_0222700	rifin		PF3D7_0931700	PIH1 domain-containing protein, putative
PF3D7_0223100	rifin		PF3D7_0937800	erythrocyte membrane protein 1, PfEMP1
PF3D7_0223200	rifin		PF3D7_1000100	erythrocyte membrane protein 1, PfEMP1
PF3D7_0223400	rifin		PF3D7_1014900	protein KIC8
PF3D7_0223500	erythrocyte membrane protein 1, PfEMP1		PF3D7_1015000	FAD synthetase, putative
PF3D7_0302100	serine/threonine protein kinase		PF3D7_1031200	MORN repeat-containing protein 1
PF3D7_0302300	erythrocyte membrane protein 1 (PfEMP1), pseudogene		PF3D7_1031300	SAE2 domain-containing protein, putative
PF3D7_0302500	cytoadherence linked asexual protein 3.1		PF3D7_1035100	probable protein, unknown function
PF3D7_0303000	N-ethylmaleimide-sensitive fusion protein		PF3D7_1041300	erythrocyte membrane protein 1, PfEMP1
PF3D7_0303300	DNA-directed RNA polymerases I, II, and III subunit RPABC2, putative		PF3D7_1100100	erythrocyte membrane protein 1, PfEMP1
PF3D7_0303900	phosphatidylethanolamine-binding protein, putative		PF3D7_1103200	tRNA Glycine
PF3D7_0304000	inner membrane complex protein 1a, putative		PF3D7_1103300	tRNA Leucine
PF3D7_0304800	conserved Plasmodium membrane protein, unknown function		PF3D7_1105000	histone H4
PF3D7_0305000	elongation factor Ts		PF3D7_1105100	histone H2B
PF3D7_0307900	conserved Plasmodium protein, unknown function		PF3D7_1137000	U2 spliceosomal RNA
PF3D7_0308200	T-complex protein 1 subunit eta		PF3D7_1139600	conserved Plasmodium protein, unknown function
PF3D7_0309400	small nucleolar RNA Me18S-Um1356		PF3D7_1200100	erythrocyte membrane protein 1, PfEMP1
PF3D7_0312700	tRNA Isoleucine		PF3D7_1204300	eukaryotic translation initiation factor 5A
PF3D7_0313400	conserved Plasmodium protein, unknown function		PF3D7_1206300	conserved Plasmodium protein, unknown function
PF3D7_0315200	circumsporozoite- and TRAP-related protein		PF3D7_1213100	U1 spliceosomal RNA
PF3D7_0315300	conserved Plasmodium protein, unknown function		PF3D7_1216800	tRNA Proline
PF3D7_0315700	conserved Plasmodium membrane protein, unknown function		PF3D7_1223100	cAMP-dependent protein kinase regulatory subunit
PF3D7_0318500	conserved Plasmodium protein, unknown function		PF3D7_1242500	conserved protein, unknown function
PF3D7_0318600	cleavage and polyadenylation specificity factor, putative		PF3D7_1252000	tRNA Glutamine
PF3D7_0319400	kinesin-8X		PF3D7_1255200	erythrocyte membrane protein 1, PfEMP1
PF3D7_0319800	conserved Plasmodium protein, unknown function		PF3D7_1300100	erythrocyte membrane protein 1, PfEMP1
PF3D7_0321800	WD repeat-containing protein, putative		PF3D7_1306900	U1 small nuclear ribonucleoprotein A, putative
PF3D7_0321900	cyclic amine resistance locus protein		PF3D7_1310200	conserved Plasmodium protein, unknown function
PF3D7_0324400	rifin		PF3D7_1318100	ferredoxin
PF3D7_0324500	rifin		PF3D7_1337600	tRNA Serine
PF3D7_0324600	stevor		PF3D7_1337700	phosphoinositide-binding protein PH2
PF3D7_0324900	erythrocyte membrane protein 1, PfEMP1		PF3D7_1338600	conserved protein, unknown function
PF3D7_0400100	erythrocyte membrane protein 1, PfEMP1		PF3D7_1339100	tRNA Methionine
PF3D7_0400400	erythrocyte membrane protein 1, PfEMP1		PF3D7_1339200	tRNA Proline
PF3D7_0400700	rifin		PF3D7_1341000	tRNA Arginine
PF3D7_0400900	rifin		PF3D7_1356800	serine/threonine protein kinase ARK3, putative
PF3D7_0401000	rifin		PF3D7_1356900	protein kinase 5
PF3D7_0401200	rifin		PF3D7_1367800	secreted ookinete protein, putative
PF3D7_0401300	rifin		PF3D7_1369800	tRNA Arginine
PF3D7_0401400	rifin		PF3D7_1369900	tRNA Tryptophan
PF3D7_0401600	rifin		PF3D7_1370000	tRNA Arginine
PF3D7_0401600	rifin		PF3D7_1370100	tRNA Cysteine
PF3D7_0402100	Plasmodium exported protein (PHISTb), unknown function		PF3D7_1370200	tRNA Glycine
PF3D7_0402500	rifin, pseudogene		PF3D7_1418400	tRNA Proline
PF3D7_0402600	stevor		PF3D7_1418500	5S ribosomal RNA
PF3D7_0402800	erythrocyte membrane protein 1 (PfEMP1), pseudogene		PF3D7_1418600	5S ribosomal RNA
PF3D7_0403000	tRNA Asparagine		PF3D7_1418700	5S ribosomal RNA
PF3D7_0403700	pre-mRNA-splicing factor CLF1, putative		PF3D7_1418800	signal recognition particle RNA
PF3D7_0404000	conserved Plasmodium protein, unknown function		PF3D7_1436200	basal complex protein BCP1
PF3D7_0404100	AP2 domain transcription factor AP2-SP2, putative		PF3D7_1437400	pantothenate kinase 2
PF3D7_0404500	6-cysteine protein P52		PF3D7_1441300	serine/threonine protein kinase, putative
PF3D7_0405700	lysine decarboxylase, putative		PF3D7_1442600	TRAP-like protein
PF3D7_0406400	cytosolic glyoxalase II		PF3D7_1455600	ferlin, putative
PF3D7_0406900	conserved Plasmodium protein, unknown function		PF3D7_1463900	rhoptry neck protein 11, putative
PF3D7_0408500	flap endonuclease 1		PF3D7_1473300	CKK domain-containing protein, putative
PF3D7_0409400	chaperone protein DnaJ
PF3D7_0411500	tRNA Alanine
PF3D7_0411600	tRNA Glutamic acid
PF3D7_0412400	erythrocyte membrane protein 1, PfEMP1
PF3D7_0412600	rifin, pseudogene
PF3D7_0412700	erythrocyte membrane protein 1, PfEMP1
PF3D7_0413400	erythrocyte membrane protein 1 (PfEMP1), exon 1, pseudogene
PF3D7_0414700	GTP-binding protein, putative
PF3D7_0416600	prohibitin-like protein PHBL, putative
PF3D7_0416900	conserved Plasmodium protein, unknown function
PF3D7_0417700	conserved Plasmodium protein, unknown function
PF3D7_0419500	conserved Plasmodium membrane protein, unknown function
PF3D7_0420700	erythrocyte membrane protein 1, PfEMP1
PF3D7_0421100	erythrocyte membrane protein 1, PfEMP1
PF3D7_0421200	rifin
PF3D7_0421300	erythrocyte membrane protein 1, PfEMP1
PF3D7_0421600	erythrocyte membrane protein 1 (PfEMP1)-like pseudogene
PF3D7_0422100	transmembrane emp24 domain-containing protein, putative
PF3D7_0422700	eukaryotic initiation factor 4A-III, putative
PF3D7_0423500	glideosome associated protein with multiple membrane spans 2
PF3D7_0424400	surface-associated interspersed protein 4.2 (SURFIN 4.2)
PF3D7_0425000	Plasmodium exported protein, unknown function, pseudogene
PF3D7_0425500	stevor
PF3D7_0425700	rifin
PF3D7_0425800	erythrocyte membrane protein 1, PfEMP1
PF3D7_0425900	rifin
PF3D7_0426000	erythrocyte membrane protein 1, PfEMP1
PF3D7_0500400	rifin
PF3D7_0500500	rifin
PF3D7_0501200	parasite-infected erythrocyte surface protein
PF3D7_0503600	myosin B
PF3D7_0504700	centrosomal protein CEP120, putative
PF3D7_0505000	MMS19-like protein, putative
PF3D7_0505400	conserved protein, unknown function
PF3D7_0506800	transcription factor 25, putative
PF3D7_0507500	subtilisin-like protease 1
PF3D7_0510600	tRNA Leucine
PF3D7_0510900	small nucleolar RNA snoR04
PF3D7_0513700	secreted ookinete protein, putative
PF3D7_0515600	gamete egress protein GEP, putative
PF3D7_0516500	major facilitator superfamily domain-containing protein, putative
PF3D7_0516600	sporozoite surface antigen MB2
PF3D7_0517200	conserved Plasmodium protein, unknown function
PF3D7_0517400	FACT complex subunit SPT16, putative
PF3D7_0517700	eukaryotic translation initiation factor 3 subunit B, putative
PF3D7_0519800	EELM2 domain-containing protein, putative
PF3D7_0520500	phosphomethylpyrimidine kinase, putative
PF3D7_0520900	adenosylhomocysteinase
PF3D7_0521000	conserved Plasmodium protein, unknown function
PF3D7_0521500	ribosomal large subunit pseudouridylate synthase, putative
PF3D7_0522000	conserved Plasmodium protein, unknown function
PF3D7_0523400	DnaJ protein, putative
PF3D7_0524100	conserved Plasmodium protein, unknown function
PF3D7_0525600	RNA methyltransferase, putative
PF3D7_0526000	RAP protein, putative
PF3D7_0526600	conserved Plasmodium protein, unknown function
PF3D7_0527800	tRNA Leucine
PF3D7_0529200	sugar transporter, putative
PF3D7_0529800	conserved Plasmodium protein, unknown function
PF3D7_0532100	early transcribed membrane protein 5
PF3D7_0532200	Plasmodium exported protein (PHISTc), unknown function
PF3D7_0532900	rifin
PF3D7_0533100	erythrocyte membrane protein 1 (PfEMP1), pseudogene
PF3D7_0600200	erythrocyte membrane protein 1, PfEMP1
PF3D7_0600400	erythrocyte membrane protein 1, PfEMP1
PF3D7_0600700	rifin
PF3D7_0600800	rifin, pseudogene
PF3D7_0602400	elongation factor G
PF3D7_0603700	phenylalanine--tRNA ligase
PF3D7_0604300	conserved Plasmodium protein, unknown function
PF3D7_0605000	50S ribosomal protein L24, putative
PF3D7_0606000	protein KIC1
PF3D7_0608500	proteasome subunit alpha type-2, putative
PF3D7_0610000	ribosomal protein L19, mitochondrial, putative
PF3D7_0610300	non-coding RNA
PF3D7_0610400	histone H3
PF3D7_0612700	6-cysteine protein P12
PF3D7_0613600	conserved Plasmodium protein, unknown function
PF3D7_0614300	major facilitator superfamily-related transporter, putative
PF3D7_0617300	conserved Plasmodium protein, unknown function
PF3D7_0617400	erythrocyte membrane protein 1, PfEMP1
PF3D7_0617600	stevor
PF3D7_0617700	rifin
PF3D7_0617800	histone H2A
PF3D7_0617900	histone H3 variant
PF3D7_0618500	malate dehydrogenase
PF3D7_0619300	conserved Plasmodium protein, unknown function
PF3D7_0620800	tRNA Alanine
PF3D7_0620900	tRNA Leucine
PF3D7_0621200	pyridoxine biosynthesis protein PDX1
PF3D7_0621400	Pf77 protein
PF3D7_0621600	tRNA Serine
PF3D7_0621800	nascent polypeptide-associated complex subunit alpha, putative
PF3D7_0622200	radical SAM protein, putative
PF3D7_0623200	ferredoxin--NADP reductase
PF3D7_0623600	splicing factor-like protein 1, putative
PF3D7_0623900	ribonuclease H2 subunit A, putative
PF3D7_0627500	protein DJ-1
PF3D7_0627800	acetyl-CoA synthetase
PF3D7_0628000	6-pyruvoyltetrahydropterin synthase
PF3D7_0628100	HECT domain-containing protein 1, putative
PF3D7_0631800	rifin
PF3D7_0631900	stevor
PF3D7_0632200	rifin
PF3D7_0632400	rifin
PF3D7_0632500	erythrocyte membrane protein 1, PfEMP1
PF3D7_0700100	erythrocyte membrane protein 1, PfEMP1
PF3D7_0700200	rifin
PF3D7_0700500	rifin
PF3D7_0701200	rifin, pseudogene
PF3D7_0701900	Plasmodium exported protein, unknown function
PF3D7_0702700	tRNA Alanine
PF3D7_0702800	tRNA Tyrosine
PF3D7_0703400	conserved Plasmodium protein, unknown function
PF3D7_0703500	erythrocyte membrane-associated antigen
PF3D7_0703800	conserved Plasmodium protein, unknown function
PF3D7_0705800	cysteine-rich secretory protein, putative
PF3D7_0706700	DNA mismatch repair protein MSH2, putative
PF3D7_0706800	tRNA Threonine
PF3D7_0707000	tRNA Lysine
PF3D7_0707100	tRNA Lysine
PF3D7_0707300	rhoptry-associated membrane antigen
PF3D7_0707400	AAA family ATPase, putative
PF3D7_0711500	regulator of chromosome condensation, putative
PF3D7_0711700	erythrocyte membrane protein 1, PfEMP1
PF3D7_0711900	rifin, pseudogene
PF3D7_0712000	erythrocyte membrane protein 1, PfEMP1
PF3D7_0712200	rifin, pseudogene
PF3D7_0712300	erythrocyte membrane protein 1, PfEMP1
PF3D7_0712400	erythrocyte membrane protein 1, PfEMP1
PF3D7_0712500	rifin, pseudogene
PF3D7_0712600	erythrocyte membrane protein 1, PfEMP1
PF3D7_0712800	erythrocyte membrane protein 1, PfEMP1
PF3D7_0712900	erythrocyte membrane protein 1, PfEMP1
PF3D7_0713100	Pfmc-2TM Maurer's cleft two transmembrane protein
PF3D7_0714800	tRNA Leucine
PF3D7_0715600	GTP-binding translation elongation factor tu family protein, putative
PF3D7_0716500	conserved Plasmodium protein, unknown function
PF3D7_0716700	conserved Plasmodium protein, unknown function
PF3D7_0717500	calcium-dependent protein kinase 4
PF3D7_0717800	conserved Plasmodium protein, unknown function
PF3D7_0720800	Ham1-like protein, putative
PF3D7_0721600	40S ribosomal protein S5, putative
PF3D7_0722800	conserved protein, unknown function
PF3D7_0723000	tRNAHis guanylyltransferase, putative
PF3D7_0724900	kinesin-20, putative
PF3D7_0725000	exonuclease I, putative
PF3D7_0726700	conserved Plasmodium protein, unknown function
PF3D7_0728300	conserved protein, unknown function
PF3D7_0728700	alpha/beta hydrolase, putative
PF3D7_0730000	conserved protein, unknown function
PF3D7_0730600	tRNA Valine
PF3D7_0731400	serine/threonine protein kinase, FIKK family, pseudogene
PF3D7_0731700	Plasmodium exported protein (hyp9), unknown function
PF3D7_0732200	rifin
PF3D7_0732300	rifin
PF3D7_0732500	rifin
PF3D7_0732900	rifin
PF3D7_0733000	erythrocyte membrane protein 1, PfEMP1
PF3D7_0800100	erythrocyte membrane protein 1, PfEMP1
PF3D7_0800200	erythrocyte membrane protein 1, PfEMP1
PF3D7_0800300	erythrocyte membrane protein 1, PfEMP1
PF3D7_0800500	rifin
PF3D7_0801100	28S ribosomal RNA
PF3D7_0802100	AP2 domain transcription factor AP2-LT
PF3D7_0803300	mitogen-activated protein kinase organizer 1, putative
PF3D7_0805600	phosphatidic acid phosphatase 2
PF3D7_0806300	ferlin-like protein, putative
PF3D7_0808300	ubiquitin regulatory protein, putative
PF3D7_0808600	erythrocyte membrane protein 1, PfEMP1
PF3D7_0808700	erythrocyte membrane protein 1, PfEMP1
PF3D7_0808800	rifin
PF3D7_0808900	rifin
PF3D7_0809100	erythrocyte membrane protein 1, PfEMP1
PF3D7_0809400	conserved protein, unknown function
PF3D7_0812900	conserved Plasmodium protein, unknown function
PF3D7_0813100	conserved Plasmodium protein, unknown function
PF3D7_0814400	phospholipase DDHD1, putative
PF3D7_0815900	dihydrolipoyl dehydrogenase, apicoplast
PF3D7_0816200	vacuolar protein sorting-associated protein 2, putative
PF3D7_0818900	heat shock protein 70
PF3D7_0819200	perforin-like protein 5
PF3D7_0819300	conserved Plasmodium protein, unknown function
PF3D7_0819800	conserved Plasmodium protein, unknown function
PF3D7_0820000	Snf2-related CBP activator, putative
PF3D7_0821200	conserved protein, unknown function
PF3D7_0822000	ribosomal protein L4, mitochondrial, putative
PF3D7_0822100	mediator of RNA polymerase II transcription subunit 7, putative
PF3D7_0822600	protein transport protein SEC23
PF3D7_0822800	U5 small nuclear ribonucleoprotein 40 kDa protein, putative
PF3D7_0823400	alpha/beta hydrolase, putative
PF3D7_0823500	inner membrane complex protein 1i, putative
PF3D7_0824000	conserved Plasmodium protein, unknown function
PF3D7_0825800	PH-like domain-containing protein, putative
PF3D7_0825900	conserved Plasmodium protein, unknown function
PF3D7_0827400	conserved protein, unknown function
PF3D7_0829900	non-coding RNA
PF3D7_0830300	sporozoite invasion-associated protein 2
PF3D7_0830500	sporozoite and liver stage tryptophan-rich protein, putative
PF3D7_0830800	surface-associated interspersed protein 8.2 (SURFIN 8.2)
PF3D7_0832000	stevor
PF3D7_0832400	stevor
PF3D7_0832500	rifin
PF3D7_0832600	stevor
PF3D7_0832800	rifin
PF3D7_0833400	rifin
PF3D7_0833500	erythrocyte membrane protein 1, PfEMP1
PF3D7_0900100	erythrocyte membrane protein 1, PfEMP1
PF3D7_0900300	rifin
PF3D7_0900900	stevor
PF3D7_0901300	rifin
PF3D7_0901400	rifin
PF3D7_0901500	rifin
PF3D7_0902000	serine/threonine protein kinase, FIKK family
PF3D7_0902300	serine/threonine protein kinase, FIKK family
PF3D7_0903900	60S ribosomal protein L32
PF3D7_0904200	PH domain-containing protein, putative
PF3D7_0905600	WD repeat-containing protein 66, putative
PF3D7_0905900	coatomer subunit beta, putative
PF3D7_0907600	translation initiation factor SUI1, putative
PF3D7_0907700	proteasome activator 28
PF3D7_0908400	conserved Plasmodium protein, unknown function
PF3D7_0909400	exoribonuclease, putative
PF3D7_0910700	actin-like protein, putative
PF3D7_0910800	cytosolic Fe-S cluster assembly factor NBP35, putative
PF3D7_0911600	conserved Plasmodium protein, unknown function
PF3D7_0913400	elongation factor, putative
PF3D7_0914100	conserved Plasmodium protein, unknown function
PF3D7_0915300	heptatricopeptide repeat-containing protein, putative
PF3D7_0916600	methyltransferase, putative
PF3D7_0917400	conserved Plasmodium protein, unknown function
PF3D7_0917900	heat shock protein 70
PF3D7_0918500	telomerase RNA
PF3D7_0918700	conserved Plasmodium protein, unknown function
PF3D7_0922400	para-aminobenzoic acid synthetase
PF3D7_0922500	phosphoglycerate kinase
PF3D7_0923800	thioredoxin reductase
PF3D7_0923800	thioredoxin reductase
PF3D7_0924700	splicing factor 3A subunit 3, putative
PF3D7_0925300	proline--tRNA ligase, putative
PF3D7_0925600	zinc binding protein (Yippee), putative
PF3D7_0926700	glutamine-dependent NAD(+) synthetase, putative
PF3D7_0927400	conserved Plasmodium protein, unknown function
PF3D7_0931700	PIH1 domain-containing protein, putative
PF3D7_0932300	M18 aspartyl aminopeptidase
PF3D7_0937000	Plasmodium exported protein (PHISTb), unknown function
PF3D7_0937200	lysophospholipase, putative
PF3D7_0937300	rifin
PF3D7_0937700	rifin
PF3D7_0937800	erythrocyte membrane protein 1, PfEMP1
PF3D7_1000100	erythrocyte membrane protein 1, PfEMP1
PF3D7_1000300	rifin
PF3D7_1000400	rifin
PF3D7_1000500	rifin
PF3D7_1003100	respiratory chain complex 4 associated protein 3
PF3D7_1003300	N-terminal acetyltransferase A complex catalytic subunit ARD1, putative
PF3D7_1003800	U5 small nuclear ribonucleoprotein component, putative
PF3D7_1004200	WD repeat-containing protein, putative
PF3D7_1006500	conserved Plasmodium protein, unknown function
PF3D7_1007700	AP2 domain transcription factor AP2-I
PF3D7_1007900	eukaryotic translation initiation factor 3 subunit D, putative
PF3D7_1008000	histone deacetylase 2
PF3D7_1008400	26S protease regulatory subunit 4, putative
PF3D7_1008700	tubulin beta chain
PF3D7_1009500	metalloprotease, putative
PF3D7_1009600	protein phosphatase PPM10, putative
PF3D7_1011400	proteasome subunit beta type-5
PF3D7_1012500	phosphoglucomutase, putative
PF3D7_1013300	conserved Plasmodium protein, unknown function
PF3D7_1014700	prohibitin 2, putative
PF3D7_1014900	protein KIC8
PF3D7_1015000	FAD synthetase, putative
PF3D7_1016500	Plasmodium exported protein (PHISTc), unknown function
PF3D7_1018100	conserved Plasmodium protein, unknown function
PF3D7_1018900	conserved Plasmodium protein, unknown function
PF3D7_1024700	conserved protein, unknown function
PF3D7_1024800	exported protein 3
PF3D7_1025400	conserved Plasmodium membrane protein, unknown function
PF3D7_1026500	conserved Plasmodium protein, unknown function
PF3D7_1029800	heptatricopeptide repeat and RAP domain-containing protein, putative
PF3D7_1031200	MORN repeat-containing protein 1
PF3D7_1031300	SAE2 domain-containing protein, putative
PF3D7_1032800	leucine-rich repeat protein
PF3D7_1033600	pre-mRNA-splicing factor CEF1, putative
PF3D7_1034900	methionine--tRNA ligase
PF3D7_1035100	probable protein, unknown function
PF3D7_1036300	duffy binding-like merozoite surface protein 2
PF3D7_1036400	liver stage antigen 1
PF3D7_1037100	pyruvate kinase 2
PF3D7_1037300	ADP,ATP carrier protein 1
PF3D7_1040100	rifin
PF3D7_1040300	rifin
PF3D7_1040400	rifin
PF3D7_1040500	rifin
PF3D7_1040600	rifin
PF3D7_1040800	rifin
PF3D7_1041000	rifin
PF3D7_1041100	rifin
PF3D7_1041300	erythrocyte membrane protein 1, PfEMP1
PF3D7_1100100	erythrocyte membrane protein 1, PfEMP1
PF3D7_1100200	erythrocyte membrane protein 1, PfEMP1
PF3D7_1101100	rifin
PF3D7_1101200	rifin
PF3D7_1102500	gametocyte exported protein 2
PF3D7_1103200	tRNA Glycine
PF3D7_1103300	tRNA Leucine
PF3D7_1103500	CPW-WPC family protein
PF3D7_1104300	conserved Plasmodium protein, unknown function
PF3D7_1104500	WD repeat-containing protein, putative
PF3D7_1104600	radial spoke head protein, putative
PF3D7_1105000	histone H4
PF3D7_1105100	histone H2B
PF3D7_1105200	WD repeat-containing protein WRAP73, putative
PF3D7_1107300	polyadenylate-binding protein-interacting protein 1, putative
PF3D7_1111700	conserved Plasmodium protein, unknown function
PF3D7_1113000	conserved Plasmodium protein, unknown function
PF3D7_1113100	protein tyrosine phosphatase
PF3D7_1113400	ubiquitin domain-containing protein DSK2, putative
PF3D7_1113700	glyoxalase I
PF3D7_1113900	mitogen-activated protein kinase 2
PF3D7_1115000	conserved protein, unknown function
PF3D7_1115100	conserved protein, unknown function
PF3D7_1116800	heat shock protein 101
PF3D7_1118000	conserved Plasmodium protein, unknown function
PF3D7_1119600	ATP-dependent zinc metalloprotease FTSH, putative
PF3D7_1120600	DDRGK domain-containing protein, putative
PF3D7_1123000	conserved Plasmodium protein, unknown function
PF3D7_1123400	eukaryotic peptide chain release factor GTP-binding subunit, putative
PF3D7_1125300	DNA-directed RNA polymerase
PF3D7_1128300	ATP-dependent 6-phosphofructokinase
PF3D7_1128600	CCR4-NOT transcription complex subunit 2, putative
PF3D7_1131300	conserved Plasmodium protein, unknown function
PF3D7_1131600	kelch domain-containing protein, putative
PF3D7_1131700	conserved Plasmodium protein, unknown function
PF3D7_1131900	conserved Plasmodium protein, unknown function
PF3D7_1132600	pre-mRNA-splicing factor 38A, putative
PF3D7_1132700	50S ribosomal protein L2, putative
PF3D7_1133700	FHA domain-containing protein, putative
PF3D7_1136900	subtilisin-like protease 2
PF3D7_1137000	U2 spliceosomal RNA
PF3D7_1139500	AAA family ATPase, putative
PF3D7_1139600	conserved Plasmodium protein, unknown function
PF3D7_1140500	myosin K, putative
PF3D7_1142000	heptatricopeptide repeat-containing protein, putative
PF3D7_1142300	conserved Plasmodium membrane protein, unknown function
PF3D7_1143500	conserved Plasmodium protein, unknown function
PF3D7_1143800	oocyst capsule protein Cap93, putative
PF3D7_1144100	mitochondrial large subunit ribosomal protein, putative
PF3D7_1144400	conserved Plasmodium protein, unknown function
PF3D7_1147200	tubulin--tyrosine ligase, putative
PF3D7_1147900	peroxisome assembly protein 22, putative
PF3D7_1149200	ring-infected erythrocyte surface antigen
PF3D7_1149600	DnaJ protein, putative
PF3D7_1150100	rifin, pseudogene
PF3D7_1150400	erythrocyte membrane protein 1, PfEMP1
PF3D7_1200100	erythrocyte membrane protein 1, PfEMP1
PF3D7_1200200	rifin
PF3D7_1200400	erythrocyte membrane protein 1, PfEMP1
PF3D7_1200500	rifin
PF3D7_1200600	erythrocyte membrane protein 1, PfEMP1
PF3D7_1201300	liver stage associated protein 1
PF3D7_1201500	GPN-loop GTPase, putative
PF3D7_1203500	threonylcarbamoyl-AMP synthase, putative
PF3D7_1204300	eukaryotic translation initiation factor 5A
PF3D7_1204400	sexual stage-specific protein G37, putative
PF3D7_1205300	conserved Plasmodium protein, unknown function
PF3D7_1206200	eukaryotic translation initiation factor 3 subunit C, putative
PF3D7_1206300	conserved Plasmodium protein, unknown function
PF3D7_1206600	DNA-directed RNA polymerase III subunit RPC2, putative
PF3D7_1207900	conserved Plasmodium protein, unknown function
PF3D7_1208200	cysteine repeat modular protein 3
PF3D7_1209700	conserved protein, unknown function
PF3D7_1210700	conserved Plasmodium protein, unknown function
PF3D7_1211100	HSP20-like chaperone, putative
PF3D7_1211200	conserved Plasmodium protein, unknown function
PF3D7_1211700	DNA replication licensing factor MCM5, putative
PF3D7_1213100	U1 spliceosomal RNA
PF3D7_1216800	tRNA Proline
PF3D7_1217000	conserved protein, unknown function
PF3D7_1218700	conserved Plasmodium protein, unknown function
PF3D7_1218900	WD repeat-containing protein, putative
PF3D7_1219200	rifin, pseudogene
PF3D7_1219300	erythrocyte membrane protein 1, PfEMP1
PF3D7_1220100	pre-mRNA-processing factor 17, putative
PF3D7_1220900	heterochromatin protein 1
PF3D7_1221300	conserved Plasmodium protein, unknown function
PF3D7_1222600	AP2 domain transcription factor AP2-G
PF3D7_1223100	cAMP-dependent protein kinase regulatory subunit
PF3D7_1224800	conserved protein, unknown function
PF3D7_1226700	U3 small nucleolar RNA-interacting protein 2, putative
PF3D7_1227500	protein SOC2, putative
PF3D7_1227600	kinetochore protein SPC24, putative
PF3D7_1228900	conserved protein, unknown function
PF3D7_1229700	mitochondrial respiratory chain complex II subunit, putative
PF3D7_1230800	pre-mRNA-splicing regulator WTAP, putative
PF3D7_1231600	pre-mRNA-splicing factor ATP-dependent RNA helicase PRP2, putative
PF3D7_1233200	conserved Plasmodium protein, unknown function
PF3D7_1233200	conserved Plasmodium protein, unknown function
PF3D7_1234300	DNA polymerase epsilon subunit B, putative
PF3D7_1235000	PIH1 domain-containing protein, putative
PF3D7_1235800	peptidase, putative
PF3D7_1236200	conserved Plasmodium protein, unknown function
PF3D7_1236300	conserved protein, unknown function
PF3D7_1237000	SUMO-activating enzyme subunit 2
PF3D7_1239000	HD superfamily phosphohydrolase protein, putative
PF3D7_1239500	DNA gyrase subunit B
PF3D7_1240200	erythrocyte membrane protein 1 (PfEMP1), pseudogene
PF3D7_1240300	erythrocyte membrane protein 1, PfEMP1
PF3D7_1240400	erythrocyte membrane protein 1, PfEMP1
PF3D7_1240600	erythrocyte membrane protein 1, PfEMP1
PF3D7_1240700	rifin, pseudogene
PF3D7_1240900	erythrocyte membrane protein 1, PfEMP1
PF3D7_1241000	Plasmodium RNA of unknown function RUF6
PF3D7_1242500	conserved protein, unknown function
PF3D7_1243100	zinc finger protein, putative
PF3D7_1243600	translation initiation factor SUI1, putative
PF3D7_1244800	translation machinery-associated protein 46, putative
PF3D7_1245600	kinesin-15, putative
PF3D7_1245800	epsin-like protein, putative
PF3D7_1246500	methyltransferase, putative
PF3D7_1246900	RAC-beta serine/threonine protein kinase
PF3D7_1247300	GPI mannosyltransferase 2, putative
PF3D7_1247900	U3 small nucleolar RNA-associated protein 11, putative
PF3D7_1248000	tRNA-splicing endonuclease, putative
PF3D7_1248100	methyltransferase, putative
PF3D7_1249500	protein CutA, putative
PF3D7_1250800	DNA repair protein rhp16, putative
PF3D7_1251900	tRNA Valine
PF3D7_1252000	tRNA Glutamine
PF3D7_1253600	rifin, pseudogene
PF3D7_1254000	rifin
PF3D7_1254100	stevor
PF3D7_1254200	rifin
PF3D7_1254400	rifin
PF3D7_1254500	rifin
PF3D7_1254700	rifin
PF3D7_1254800	rifin
PF3D7_1255000	rifin
PF3D7_1255100	rifin
PF3D7_1255200	erythrocyte membrane protein 1, PfEMP1
PF3D7_1300100	erythrocyte membrane protein 1, PfEMP1
PF3D7_1300200	rifin
PF3D7_1300600	rifin
PF3D7_1300700	rifin
PF3D7_1300900	stevor
PF3D7_1303700	tetratricopeptide repeat protein, putative
PF3D7_1304500	small heat shock protein, putative
PF3D7_1305600	site-2 protease S2P, putative
PF3D7_1306100	conserved Plasmodium protein, unknown function
PF3D7_1306400	26S protease regulatory subunit 10B, putative
PF3D7_1306900	U1 small nuclear ribonucleoprotein A, putative
PF3D7_1309000	conserved protein, unknown function
PF3D7_1309800	homeobox domain-containing protein, putative
PF3D7_1310000	ATP synthase subunit O, mitochondrial, putative
PF3D7_1310200	conserved Plasmodium protein, unknown function
PF3D7_1313300	peptidyl-prolyl cis-trans isomerase, putative
PF3D7_1313500	conserved Plasmodium membrane protein, unknown function
PF3D7_1314700	pinin/SDK/MemA domain-containing protein, putative
PF3D7_1315100	serine/threonine protein kinase PK9
PF3D7_1315300	conserved protein, unknown function
PF3D7_1316200	ADP-ribosylation factor, putative
PF3D7_1316700	conserved protein, unknown function
PF3D7_1317300	conserved Plasmodium protein, unknown function
PF3D7_1317400	zinc finger protein, putative
PF3D7_1318100	ferredoxin
PF3D7_1318300	conserved Plasmodium protein, unknown function
PF3D7_1319600	ACDC domain-containing protein, putative
PF3D7_1319800	conserved Plasmodium protein, unknown function
PF3D7_1320000	golgi protein 1
PF3D7_1321000	conserved Plasmodium protein, unknown function
PF3D7_1321700	splicing factor 1
PF3D7_1321900	conserved protein, unknown function
PF3D7_1323300	N-acetyltransferase, GNAT family, putative
PF3D7_1325100	phosphoribosylpyrophosphate synthetase
PF3D7_1325400	CRWN-like protein, putative
PF3D7_1327200	ribonuclease P protein subunit RPR2, putative
PF3D7_1328100	proteasome subunit beta type-7, putative
PF3D7_1329400	AMP deaminase
PF3D7_1333800	Voldacs domain-containing protein, putative
PF3D7_1334000	RING zinc finger protein, putative
PF3D7_1334600	MSP7-like protein
PF3D7_1337600	tRNA Serine
PF3D7_1337700	phosphoinositide-binding protein PH2
PF3D7_1338300	elongation factor 1-gamma, putative
PF3D7_1338600	conserved protein, unknown function
PF3D7_1339100	tRNA Methionine
PF3D7_1339200	tRNA Proline
PF3D7_1339600	conserved Plasmodium protein, unknown function
PF3D7_1341000	tRNA Arginine
PF3D7_1342300	tetratricopeptide repeat protein, putative
PF3D7_1342500	sporozoite protein essential for cell traversal
PF3D7_1342600	myosin A
PF3D7_1342800	phosphoenolpyruvate carboxykinase
PF3D7_1343700	kelch protein K13
PF3D7_1345000	RING zinc finger protein, putative
PF3D7_1346400	VPS13 domain-containing protein, putative
PF3D7_1346800	6-cysteine protein P47
PF3D7_1348900	conserved Plasmodium protein, unknown function
PF3D7_1354700	conserved Plasmodium protein, unknown function
PF3D7_1355300	histone-lysine N-methyltransferase, putative
PF3D7_1356000	conserved Plasmodium protein, unknown function
PF3D7_1356800	serine/threonine protein kinase ARK3, putative
PF3D7_1356900	protein kinase 5
PF3D7_1357200	glutamate--tRNA ligase
PF3D7_1358700	YOP1-like protein, putative
PF3D7_1359800	ADP-ribosylation factor, putative
PF3D7_1360500	guanylyl cyclase beta
PF3D7_1361200	conserved Plasmodium protein, unknown function
PF3D7_1361900	proliferating cell nuclear antigen 1
PF3D7_1362500	3'-5' exonuclease, putative
PF3D7_1362900	conserved Plasmodium protein, unknown function
PF3D7_1363100	conserved Plasmodium protein, unknown function
PF3D7_1363700	protein AMR1
PF3D7_1363800	nuclear fusion protein, putative
PF3D7_1366100	DIP13 homolog, putative
PF3D7_1367800	secreted ookinete protein, putative
PF3D7_1367900	conserved Plasmodium protein, unknown function
PF3D7_1369500	conserved protein, unknown function
PF3D7_1369800	tRNA Arginine
PF3D7_1369900	tRNA Tryptophan
PF3D7_1370000	tRNA Arginine
PF3D7_1370100	tRNA Cysteine
PF3D7_1370200	tRNA Glycine
PF3D7_1372100	Plasmodium exported protein (PHISTb), unknown function
PF3D7_1372500	stevor, pseudogene
PF3D7_1372800	stevor
PF3D7_1373100	rifin
PF3D7_1373400	rifin
PF3D7_1400200	rifin
PF3D7_1400300	rifin
PF3D7_1400600	rifin
PF3D7_1400800	rifin
PF3D7_1402700	U2 snRNP-associated SURP motif-containing protein, putative
PF3D7_1403200	EGF domain-containing protein, putative
PF3D7_1404300	secreted ookinete adhesive protein, putative
PF3D7_1405100	GTPase-activating protein, putative
PF3D7_1405400	DNA mismatch repair protein, putative
PF3D7_1405500	COBW domain-containing protein 1, putative
PF3D7_1407000	LCCL domain-containing protein
PF3D7_1407500	multifunctional methyltransferase subunit TRM112, putative
PF3D7_1407600	conserved Plasmodium protein, unknown function
PF3D7_1408000	plasmepsin II
PF3D7_1408600	40S ribosomal protein S8e, putative
PF3D7_1409200	conserved Plasmodium protein, unknown function
PF3D7_1409200	conserved Plasmodium protein, unknown function
PF3D7_1409600	histidine phosphatase, putative
PF3D7_1413700	conserved Plasmodium protein, unknown function
PF3D7_1414500	atypical protein kinase, ABC-1 family, putative
PF3D7_1414600	mRNA-capping enzyme subunit alpha
PF3D7_1415700	serine palmitoyltransferase, putative
PF3D7_1417800	DNA replication licensing factor MCM2
PF3D7_1418400	tRNA Proline
PF3D7_1418500	5S ribosomal RNA
PF3D7_1418600	5S ribosomal RNA
PF3D7_1418700	5S ribosomal RNA
PF3D7_1418800	signal recognition particle RNA
PF3D7_1419800	glutathione reductase
PF3D7_1419800	glutathione reductase
PF3D7_1421150	C/D small nucleolar RNA
PF3D7_1421200	40S ribosomal protein S25
PF3D7_1421300	conserved Plasmodium protein, unknown function
PF3D7_1421800	conserved Plasmodium protein, unknown function
PF3D7_1425500	conserved Plasmodium protein, unknown function
PF3D7_1425600	zinc finger protein, putative
PF3D7_1426100	transcription factor BTF3, putative
PF3D7_1427600	CorA-like Mg2+ transporter protein, putative
PF3D7_1429200	AP2 domain transcription factor AP2-O3, putative
PF3D7_1430200	plasmepsin IX
PF3D7_1430400	autophagy protein 5, putative
PF3D7_1431600	succinate--CoA ligase [ADP-forming] subunit beta
PF3D7_1434400	conserved protein, unknown function
PF3D7_1436200	basal complex protein BCP1
PF3D7_1437400	pantothenate kinase 2
PF3D7_1438900	thioredoxin peroxidase 1
PF3D7_1441200	60S ribosomal protein L1, putative
PF3D7_1441300	serine/threonine protein kinase, putative
PF3D7_1442600	TRAP-like protein
PF3D7_1442700	conserved Plasmodium protein, unknown function
PF3D7_1443200	heptatricopeptide repeat-containing protein, putative
PF3D7_1444900	conserved protein, unknown function
PF3D7_1445000	prolyl hydroxylase-like protein, putative
PF3D7_1445900	ATP-dependent RNA helicase DDX17
PF3D7_1446900	glutaminyl-peptide cyclotransferase, putative
PF3D7_1447000	40S ribosomal protein S5
PF3D7_1447100	conserved Plasmodium protein, unknown function
PF3D7_1447500	inner membrane complex protein, putative
PF3D7_1448000	U3 small nucleolar RNA-associated protein 12, putative
PF3D7_1448600	SNARE protein, putative
PF3D7_1449300	transcription factor IIIb subunit, putative
PF3D7_1450900	acetyl-CoA acetyltransferase, putative
PF3D7_1451000	conserved Plasmodium protein, unknown function
PF3D7_1451800	sortilin
PF3D7_1452000	rhoptry neck protein 2
PF3D7_1454900	conserved protein, unknown function
PF3D7_1455600	ferlin, putative
PF3D7_1456600	ribosomal protein L28, mitochondrial, putative
PF3D7_1457500	vacuolar protein sorting-associated protein 4
PF3D7_1457600	conserved Plasmodium protein, unknown function
PF3D7_1458400	aminodeoxychorismate lyase
PF3D7_1459000	ATP-dependent RNA helicase DBP5
PF3D7_1463900	rhoptry neck protein 11, putative
PF3D7_1464300	conserved Plasmodium protein, unknown function
PF3D7_1464600	serine/threonine protein phosphatase UIS2, putative
PF3D7_1465600	conserved Plasmodium protein, unknown function
PF3D7_1465900	40S ribosomal protein S3
PF3D7_1466600	enkurin domain-containing protein, putative
PF3D7_1467900	rab GTPase activator, putative
PF3D7_1468000	conserved Plasmodium protein, unknown function
PF3D7_1468400	zinc finger protein, putative
PF3D7_1468700	eukaryotic initiation factor 4A
PF3D7_1469600	acetyl-CoA carboxylase
PF3D7_1471600	apical polar ring protein APR2, putative
PF3D7_1471700	conserved Plasmodium protein, unknown function
PF3D7_1472200	histone deacetylase, putative
PF3D7_1472700	DNA-directed RNA polymerase, alpha subunit, putative
PF3D7_1473200	DnaJ protein, putative
PF3D7_1473300	CKK domain-containing protein, putative
PF3D7_1474200	conserved Plasmodium membrane protein, unknown function
PF3D7_1474300	DNA repair metallo-beta-lactamase protein, putative
PF3D7_1474700	protein kinase, putative
PF3D7_1475300	cytochrome c oxidase assembly protein COX11, putative
PF3D7_1475400	cysteine repeat modular protein 4
PF3D7_1475500	LCCL domain-containing protein
PF3D7_1475700	tubulin epsilon chain, putative
PF3D7_1475800	conserved Plasmodium protein, unknown function
PF3D7_1476400	serine/threonine protein kinase, FIKK family, pseudogene
PF3D7_1476600	Plasmodium exported protein, unknown function
PF3D7_1477000	Plasmodium exported protein (hyp17), unknown function, pseudogene
PF3D7_1477100	Plasmodium exported protein (hyp6), unknown function
PF3D7_1478700	Plasmodium exported protein, unknown function, pseudogene
PF3D7_1479000	acyl-CoA synthetase
PF3D7_1479400	rifin
PF3D7_1479500	stevor
PF3D7_1479600	rifin
PF3D7_1479700	rifin

## Sheet: PfBDP7 closest genes mS
PfBDP7TyGlmS	Product Description		PfBDP7 consensus genes	Product Description
PF3D7_0102700	merozoite-associated tryptophan-rich antigen		PF3D7_0404000	conserved Plasmodium protein, unknown function
PF3D7_0103900	parasite-infected erythrocyte surface protein		PF3D7_1024000	conserved Plasmodium protein, unknown function
PF3D7_0105700	asparagine-rich antigen Pfa35-2		PF3D7_1025500	conserved Plasmodium protein, unknown function
PF3D7_0107500	Niemann-Pick type C1-related protein		PF3D7_1350800	conserved Plasmodium protein, unknown function
PF3D7_0108600	DnaJ domain-containing protein, putative		PF3D7_1222500	diphthine--ammonia ligase, putative
PF3D7_0111000	kinesin-8B, putative		PF3D7_0937800	erythrocyte membrane protein 1, PfEMP1
PF3D7_0112500	5.8S ribosomal RNA		PF3D7_1204300	eukaryotic translation initiation factor 5A
PF3D7_0202500	early transcribed membrane protein 2		PF3D7_0305200	GRIP domain-containing protein, putative
PF3D7_0203600	conserved Plasmodium protein, unknown function		PF3D7_0628100	HECT domain-containing protein 1, putative
PF3D7_0204000	condensin-2 complex subunit H2, putative		PF3D7_0905400	high molecular weight rhoptry protein 3
PF3D7_0206800	merozoite surface protein 2		PF3D7_0617800	histone H2A
PF3D7_0207600	serine repeat antigen 5		PF3D7_1206100	IMP-specific 5'-nucleotidase 1
PF3D7_0209800	ATP-dependent RNA helicase UAP56		PF3D7_0930300	merozoite surface protein 1
PF3D7_0210800	conserved Plasmodium protein, unknown function		PF3D7_0206800	merozoite surface protein 2
PF3D7_0211600	UDP-N-acetylglucosamine transferase subunit ALG14, putative		PF3D7_1228600	merozoite surface protein 9
PF3D7_0212400	conserved Plasmodium membrane protein, unknown function		PF3D7_1031200	MORN repeat-containing protein 1
PF3D7_0212900	arginyl-tRNA--protein transferase		PF3D7_0320500	nicotinamidase, putative
PF3D7_0213800	conserved protein, unknown function		PF3D7_0302400	non-coding RNA
PF3D7_0214300	conserved Plasmodium protein, unknown function		PF3D7_1213000	non-coding RNA
PF3D7_0214500	conserved Plasmodium protein, unknown function		PF3D7_0301800	Plasmodium exported protein, unknown function
PF3D7_0215200	conserved Plasmodium protein, unknown function		PF3D7_0508900	protein AAP6
PF3D7_0216300	conserved Plasmodium protein, unknown function		PF3D7_1252100	rhoptry neck protein 3
PF3D7_0217200	conserved Plasmodium protein, unknown function		PF3D7_0604200	ribosomal protein L41, mitochondrial, putative
PF3D7_0217600	conserved Plasmodium protein, unknown function		PF3D7_1356800	serine/threonine protein kinase ARK3, putative
PF3D7_0218600	patatin-like phospholipase, putative		PF3D7_0510900	small nucleolar RNA snoR04
PF3D7_0220200	Plasmodium exported protein, unknown function		PF3D7_1468200	telomere length and silencing protein 1, putative
PF3D7_0220300	Plasmodium exported protein, unknown function		PF3D7_0510600	tRNA Leucine
PF3D7_0301800	Plasmodium exported protein, unknown function		PF3D7_0514400	tRNA Phenylalanine
PF3D7_0302400	non-coding RNA		PF3D7_1345500	ubiquitin-conjugating enzyme E2
PF3D7_0303300	DNA-directed RNA polymerases I, II, and III subunit RPABC2, putative		PF3D7_0211600	UDP-N-acetylglucosamine transferase subunit ALG14, putative
PF3D7_0305200	GRIP domain-containing protein, putative
PF3D7_0313900	conserved Plasmodium protein, unknown function
PF3D7_0315300	conserved Plasmodium protein, unknown function
PF3D7_0315400	conserved Plasmodium protein, unknown function
PF3D7_0317600	40S ribosomal protein S11, putative
PF3D7_0318900	conserved protein, unknown function
PF3D7_0320500	nicotinamidase, putative
PF3D7_0401900	acyl-CoA synthetase
PF3D7_0404000	conserved Plasmodium protein, unknown function
PF3D7_0406800	ribosomal protein L25, putative
PF3D7_0408800	conserved Plasmodium protein, unknown function
PF3D7_0409600	replication protein A1, large subunit
PF3D7_0410700	ribosome biogenesis GTPase A, putative
PF3D7_0411000	conserved Plasmodium protein, unknown function
PF3D7_0411800	conserved Plasmodium protein, unknown function
PF3D7_0413900	ubiquitin carboxyl-terminal hydrolase 13, putative
PF3D7_0416800	small GTP-binding protein sar1
PF3D7_0418700	RNA-binding protein NOB1, putative
PF3D7_0419800	60S ribosomal protein L7ae/L30e, putative
PF3D7_0419900	phosphatidylinositol 4-kinase, putative
PF3D7_0422400	40S ribosomal protein S19
PF3D7_0424600	Plasmodium exported protein (PHISTb)
PF3D7_0505600	BCNT domain-containing protein, putative
PF3D7_0506900	rhomboid protease ROM4
PF3D7_0508400	conserved protein, unknown function
PF3D7_0508900	protein AAP6
PF3D7_0510200	peptidyl-prolyl cis-trans isomerase
PF3D7_0510600	tRNA Leucine
PF3D7_0510900	small nucleolar RNA snoR04
PF3D7_0511400	conserved Plasmodium protein, unknown function
PF3D7_0512800	conserved Plasmodium protein, unknown function
PF3D7_0513600	deoxyribodipyrimidine photo-lyase, putative
PF3D7_0513700	secreted ookinete protein, putative
PF3D7_0514400	tRNA Phenylalanine
PF3D7_0515000	pre-mRNA-splicing factor CWC2, putative
PF3D7_0516700	ubiquitin carboxyl-terminal hydrolase 2, putative
PF3D7_0519300	protoheme IX farnesyltransferase
PF3D7_0521900	conserved Plasmodium protein, unknown function
PF3D7_0523900	MerC domain-containing protein, putative
PF3D7_0524100	conserved Plasmodium protein, unknown function
PF3D7_0525800	inner membrane complex protein 1g, putative
PF3D7_0529000	conserved Plasmodium protein, unknown function
PF3D7_0529100	thioredoxin-like protein, putative
PF3D7_0529900	RING zinc finger protein, putative
PF3D7_0532300	Plasmodium exported protein (PHISTb), unknown function
PF3D7_0604200	ribosomal protein L41, mitochondrial, putative
PF3D7_0607600	spindle assembly abnormal protein 6, putative
PF3D7_0609800	palmitoyltransferase DHHC2, putative
PF3D7_0611800	conserved Plasmodium protein, unknown function
PF3D7_0613700	syntaxin-binding protein, putative
PF3D7_0617100	AP-2 complex subunit alpha, putative
PF3D7_0617800	histone H2A
PF3D7_0618900	phosphatidylinositol N-acetylglucosaminyltransferase subunit GPI1
PF3D7_0618900	phosphatidylinositol N-acetylglucosaminyltransferase subunit GPI1
PF3D7_0622900	AP2 domain transcription factor AP2Tel
PF3D7_0623700	ATP-dependent RNA helicase SUV3, putative
PF3D7_0627200	myosin light chain, putative
PF3D7_0628100	HECT domain-containing protein 1, putative
PF3D7_0629700	SET domain protein, putative
PF3D7_0630900	ATP-dependent RNA helicase HAS1
PF3D7_0702200	lysophospholipase LPL20
PF3D7_0703900	conserved Plasmodium membrane protein, unknown function
PF3D7_0704700	phosphopantetheine adenylyltransferase, putative
PF3D7_0705500	inositol-phosphate phosphatase, putative
PF3D7_0706100	conserved Plasmodium protein, unknown function
PF3D7_0707600	mediator of RNA polymerase II transcription subunit 10, putative
PF3D7_0708400	heat shock protein 90
PF3D7_0709200	glutaredoxin-like protein
PF3D7_0715100	C-Myc-binding protein, putative
PF3D7_0721300	ATP-dependent DNA helicase DDX31
PF3D7_0723300	conserved protein, unknown function
PF3D7_0725300	conserved protein, unknown function
PF3D7_0729400	ribosome biogenesis protein BRX1, putative
PF3D7_0805900	conserved protein, unknown function
PF3D7_0809400	conserved protein, unknown function
PF3D7_0811800	conserved Plasmodium protein, unknown function
PF3D7_0815900	dihydrolipoyl dehydrogenase, apicoplast
PF3D7_0818900	heat shock protein 70
PF3D7_0820500	protein transport protein YIF1, putative
PF3D7_0821400	conserved Plasmodium protein, unknown function
PF3D7_0825100	ankyrin-repeat protein, putative
PF3D7_0827000	ATP-dependent RNA helicase DBP10, putative
PF3D7_0827900	protein disulfide-isomerase
PF3D7_0831200	DnaJ protein, putative
PF3D7_0831900	Plasmodium exported protein (PHIST), unknown function, pseudogene
PF3D7_0901600	stevor
PF3D7_0904800	replication protein A1, small fragment
PF3D7_0905200	mitochondrial carrier protein, putative
PF3D7_0905400	high molecular weight rhoptry protein 3
PF3D7_0911600	conserved Plasmodium protein, unknown function
PF3D7_0911900	falstatin
PF3D7_0916700	RNA-binding protein musashi, putative
PF3D7_0917500	conserved protein, unknown function
PF3D7_0918600	ATP-dependent DNA helicase Q1
PF3D7_0919600	dolichyl-diphosphooligosaccharide--protein glycosyltransferase subunit WBP1, putative
PF3D7_0919800	TLD domain-containing protein
PF3D7_0922400	para-aminobenzoic acid synthetase
PF3D7_0923400	conserved Plasmodium protein, unknown function
PF3D7_0925700	histone deacetylase 1
PF3D7_0926500	tetratricopeptide repeat protein, putative
PF3D7_0926800	conserved Plasmodium protein, unknown function
PF3D7_0930300	merozoite surface protein 1
PF3D7_0933600	mitochondrial-processing peptidase subunit beta, putative
PF3D7_0936000	ring-exported protein 2
PF3D7_0937800	erythrocyte membrane protein 1, PfEMP1
PF3D7_1003400	conserved Plasmodium protein, unknown function
PF3D7_1004900	conserved protein, unknown function
PF3D7_1005300	conserved Plasmodium protein, unknown function
PF3D7_1009600	protein phosphatase PPM10, putative
PF3D7_1010100	PI31 domain-containing protein, putative
PF3D7_1011800	PRE-binding protein
PF3D7_1015800	ribonucleoside-diphosphate reductase small chain, putative
PF3D7_1016100	conserved Plasmodium protein, unknown function
PF3D7_1020600	conserved Plasmodium membrane protein, unknown function
PF3D7_1023800	conserved Plasmodium protein, unknown function
PF3D7_1024000	conserved Plasmodium protein, unknown function
PF3D7_1025500	conserved Plasmodium protein, unknown function
PF3D7_1025800	respiratory chain complex 4 associated protein 2
PF3D7_1026800	40S ribosomal protein S2
PF3D7_1031200	MORN repeat-containing protein 1
PF3D7_1033000	heptatricopeptide repeat-containing protein HPR1, putative
PF3D7_1033100	S-adenosylmethionine decarboxylase/ornithine decarboxylase
PF3D7_1037700	enhancer of rudimentary homolog, putative
PF3D7_1108400	casein kinase 2, alpha subunit
PF3D7_1109900	60S ribosomal protein L36
PF3D7_1115300	cysteine proteinase falcipain 2b
PF3D7_1115900	palmitoyltransferase DHHC9
PF3D7_1116100	serine esterase, putative
PF3D7_1117300	conserved protein, unknown function
PF3D7_1119600	ATP-dependent zinc metalloprotease FTSH, putative
PF3D7_1120400	alpha/beta hydrolase fold domain containing protein, putative
PF3D7_1122900	dynein heavy chain, putative
PF3D7_1123200	leucine-rich repeat protein
PF3D7_1124700	GrpE protein homolog, mitochondrial, putative
PF3D7_1126800	alternative splicing factor SR-MG, putative
PF3D7_1129200	26S proteasome regulatory subunit RPN7, putative
PF3D7_1130200	60S ribosomal protein P0
PF3D7_1135200	regulator of chromosome condensation, putative, pseudogene
PF3D7_1136400	signal recognition particle subunit SRP72, putative
PF3D7_1143200	DnaJ protein, putative
PF3D7_1144500	SUMO-activating enzyme subunit 1
PF3D7_1147200	tubulin--tyrosine ligase, putative
PF3D7_1147300	conserved Plasmodium protein, unknown function
PF3D7_1147900	peroxisome assembly protein 22, putative
PF3D7_1148000	serine/threonine protein kinase, putative
PF3D7_1148900	Plasmodium exported protein, unknown function
PF3D7_1149000	antigen 332, DBL-like protein
PF3D7_1201900	conserved protein, unknown function
PF3D7_1202400	peptidyl-prolyl cis-trans isomerase
PF3D7_1202700	AATF domain-containing protein, putative
PF3D7_1204300	eukaryotic translation initiation factor 5A
PF3D7_1205900	conserved protein, unknown function
PF3D7_1206000	shewanella-like protein phosphatase 2
PF3D7_1206100	IMP-specific 5'-nucleotidase 1
PF3D7_1208500	conserved Plasmodium protein, unknown function
PF3D7_1211600	lysine-specific histone demethylase 1, putative
PF3D7_1212200	conserved protein, unknown function
PF3D7_1213000	non-coding RNA
PF3D7_1214600	adrenodoxin-type ferredoxin, putative
PF3D7_1218000	thrombospondin-related apical membrane protein
PF3D7_1220900	heterochromatin protein 1
PF3D7_1222500	diphthine--ammonia ligase, putative
PF3D7_1224800	conserved protein, unknown function
PF3D7_1225500	small subunit rRNA processing factor, putative
PF3D7_1227300	conserved Plasmodium protein, unknown function
PF3D7_1228600	merozoite surface protein 9
PF3D7_1231000	conserved Plasmodium protein, unknown function
PF3D7_1232500	CG2-related protein, putative
PF3D7_1234700	upregulated in late gametocytes ULG8
PF3D7_1236600	p25-alpha family protein, putative
PF3D7_1236700	S-adenosyl-methyltransferase, putative
PF3D7_1237600	periodic tryptophan protein 1, putative
PF3D7_1238500	conserved Plasmodium protein, unknown function
PF3D7_1238900	protein kinase 2
PF3D7_1240100	early transcribed membrane protein 12
PF3D7_1243200	dolichyl-diphosphooligosaccharide--protein glycosyltransferase subunit OST5, putative
PF3D7_1245100	kinesin-13, putative
PF3D7_1248100	methyltransferase, putative
PF3D7_1248900	26S protease regulatory subunit 8, putative
PF3D7_1249700	conserved Plasmodium protein, unknown function
PF3D7_1252100	rhoptry neck protein 3
PF3D7_1252700	Plasmodium exported protein (PHISTb), unknown function
PF3D7_1301600	erythrocyte binding antigen-140
PF3D7_1303400	LisH domain-containing protein, putative
PF3D7_1305400	AAR2 protein, putative
PF3D7_1307900	tripartite motif protein, putative
PF3D7_1310500	ER membrane protein complex subunit 7, putative
PF3D7_1311400	AP-1 complex subunit mu-1
PF3D7_1312700	conserved Plasmodium protein, unknown function
PF3D7_1321800	protein transport protein SFT2, putative
PF3D7_1324900	L-lactate dehydrogenase
PF3D7_1325500	conserved Plasmodium protein, unknown function
PF3D7_1325800	conserved Plasmodium protein, unknown function
PF3D7_1326900	conserved Plasmodium membrane protein, unknown function
PF3D7_1329100	myosin F, putative
PF3D7_1329700	apicoplast calcium binding protein 1
PF3D7_1343400	DNA repair protein RAD5, putative
PF3D7_1343500	conserved protein, unknown function
PF3D7_1345200	rhomboid protease ROM6, putative
PF3D7_1345500	ubiquitin-conjugating enzyme E2
PF3D7_1346100	protein transport protein SEC61 subunit alpha
PF3D7_1346400	VPS13 domain-containing protein, putative
PF3D7_1349000	conserved Plasmodium protein, unknown function
PF3D7_1349500	conserved Plasmodium protein, unknown function
PF3D7_1350800	conserved Plasmodium protein, unknown function
PF3D7_1351000	phosphatidylinositol transfer protein, putative
PF3D7_1351500	small nucleolar RNA snoR21
PF3D7_1352000	GTP-binding protein, putative
PF3D7_1356500	conserved Plasmodium protein, unknown function
PF3D7_1356800	serine/threonine protein kinase ARK3, putative
PF3D7_1359700	conserved Plasmodium protein, unknown function
PF3D7_1362400	calpain
PF3D7_1362600	conserved protein, unknown function
PF3D7_1404400	ribosomal protein L16, mitochondrial, putative
PF3D7_1405700	RING zinc finger protein, putative
PF3D7_1408400	FANCJ-like helicase, putative
PF3D7_1409600	histidine phosphatase, putative
PF3D7_1409700	conserved protein, unknown function
PF3D7_1410800	ankyrin-repeat protein, putative
PF3D7_1413800	diphthamide biosynthesis protein 1, putative
PF3D7_1414700	ubiquitin carboxyl-terminal hydrolase, putative
PF3D7_1415000	uracil-DNA glycosylase
PF3D7_1415500	conserved Plasmodium membrane protein, unknown function
PF3D7_1419100	ATP-dependent RNA helicase DDX55
PF3D7_1421100	conserved Plasmodium protein, unknown function
PF3D7_1425400	DEAD/DEAH box helicase, putative
PF3D7_1427600	CorA-like Mg2+ transporter protein, putative
PF3D7_1427900	leucine-rich repeat protein
PF3D7_1428000	conserved Plasmodium membrane protein, unknown function
PF3D7_1432600	conserved Plasmodium protein, unknown function
PF3D7_1433600	signal peptidase complex subunit SPC1, putative
PF3D7_1433700	conserved Plasmodium protein, unknown function
PF3D7_1434800	mitochondrial acidic protein MAM33, putative
PF3D7_1438100	translocation protein SEC62, putative
PF3D7_1443200	heptatricopeptide repeat-containing protein, putative
PF3D7_1443900	heat shock protein 90, putative
PF3D7_1446500	nucleoporin NUP313, putative
PF3D7_1447200	conserved protein, unknown function
PF3D7_1447800	calponin homology domain-containing protein, putative
PF3D7_1448600	SNARE protein, putative
PF3D7_1452000	rhoptry neck protein 2
PF3D7_1459100	GTP-binding protein, putative
PF3D7_1460100	FYVE and coiled-coil domain-containing protein
PF3D7_1461800	conserved Plasmodium protein, unknown function
PF3D7_1464600	serine/threonine protein phosphatase UIS2, putative
PF3D7_1466800	NOC3 domain-containing protein, putative
PF3D7_1468200	telomere length and silencing protein 1, putative
PF3D7_1468400	zinc finger protein, putative
PF3D7_1469400	nucleoside transporter 3, putative
PF3D7_1469700	mediator of RNA polymerase II transcription subunit 6, putative
PF3D7_1470100	conserved Plasmodium protein, unknown function
PF3D7_1472700	DNA-directed RNA polymerase, alpha subunit, putative
PF3D7_1473900	conserved Plasmodium protein, unknown function
PF3D7_1476500	probable protein, unknown function

## Sheet: PfBDP7Ty_GO Results
Early Schizont, PfBDP7 enriched
GO Analysis	term_name	ID	P-value	Bgd count	Result count	Pct of bgd	Fold enrichment	Odds ratio	Result gene list
GO:MF	host cell surface receptor binding	GO:0046789	6.3714e-16	87	17	19.5	14.19	22.97	PF3D7_0100100,PF3D7_0223500,PF3D7_0324900,PF3D7_0400100,PF3D7_0426000,PF3D7_0700100,PF3D7_0733000,PF3D7_0800100,PF3D7_0833500,PF3D7_0900100,PF3D7_0937800,PF3D7_1000100,PF3D7_1041300,PF3D7_1100100,PF3D7_1200100,PF3D7_1255200,PF3D7_1300100,
GO:MF	cell adhesion molecule binding	GO:0050839	5.95091e-15	55	14	25.5	18.49	30.65	PF3D7_0100100,PF3D7_0223500,PF3D7_0302500,PF3D7_0400100,PF3D7_0426000,PF3D7_0733000,PF3D7_0800100,PF3D7_0900100,PF3D7_0937800,PF3D7_1000100,PF3D7_1041300,PF3D7_1100100,PF3D7_1200100,PF3D7_1255200,
GO:MF	host cell surface binding	GO:0046812	2.45151e-14	107	17	15.9	11.54	17.79	PF3D7_0100100,PF3D7_0223500,PF3D7_0324900,PF3D7_0400100,PF3D7_0426000,PF3D7_0700100,PF3D7_0733000,PF3D7_0800100,PF3D7_0833500,PF3D7_0900100,PF3D7_0937800,PF3D7_1000100,PF3D7_1041300,PF3D7_1100100,PF3D7_1200100,PF3D7_1255200,PF3D7_1300100,
GO:MF	protein binding	GO:0005515	3.37982e-09	920	34	3.7	2.68	4.55	PF3D7_0100100,PF3D7_0223500,PF3D7_0302500,PF3D7_0400100,PF3D7_0423500,PF3D7_0426000,PF3D7_0503600,PF3D7_0610400,PF3D7_0612700,PF3D7_0617800,PF3D7_0619300,PF3D7_0621200,PF3D7_0623200,PF3D7_0628100,PF3D7_0707300,PF3D7_0717500,PF3D7_0733000,PF3D7_0800100,PF3D7_0900100,PF3D7_0931700,PF3D7_0937800,PF3D7_1000100,PF3D7_1041300,PF3D7_1100100,PF3D7_1105000,PF3D7_1105100,PF3D7_1200100,PF3D7_1223100,PF3D7_1…
GO:MF	protein heterodimerization activity	GO:0046982	3.99926e-05	15	4	26.7	19.37	27.64	PF3D7_0610400,PF3D7_0617800,PF3D7_1105000,PF3D7_1105100,
GO:MF	binding	GO:0005488	9.39484e-05	2438	49	2	1.46	2.75	PF3D7_0100100,PF3D7_0223500,PF3D7_0302500,PF3D7_0324900,PF3D7_0400100,PF3D7_0404100,PF3D7_0406400,PF3D7_0423500,PF3D7_0426000,PF3D7_0503600,PF3D7_0610400,PF3D7_0612700,PF3D7_0617800,PF3D7_0619300,PF3D7_0621200,PF3D7_0623200,PF3D7_0628100,PF3D7_0700100,PF3D7_0707300,PF3D7_0717500,PF3D7_0733000,PF3D7_0800100,PF3D7_0833500,PF3D7_0900100,PF3D7_0914100,PF3D7_0925300,PF3D7_0931700,PF3D7_0937800,PF3D7_1…
GO:MF	14-3-3 protein binding	GO:0071889	0.00110089	4	2	50	36.31	73.8	PF3D7_1223100,PF3D7_1437400,
GO:MF	protein dimerization activity	GO:0046983	0.00206703	40	4	10	7.26	8.4	PF3D7_0610400,PF3D7_0617800,PF3D7_1105000,PF3D7_1105100,
GO:MF	actin binding	GO:0003779	0.00776747	30	3	10	7.26	8.28	PF3D7_0503600,PF3D7_0619300,PF3D7_0931700,
GO:MF	protein serine/threonine kinase activity	GO:0004674	0.0086952	93	5	5.4	3.9	4.32	PF3D7_0717500,PF3D7_1223100,PF3D7_1356800,PF3D7_1356900,PF3D7_1441300,
GO:BP	pathogenesis	GO:0009405	4.30327e-17	75	17	22.7	16.46	27.79	PF3D7_0100100,PF3D7_0223500,PF3D7_0324900,PF3D7_0400100,PF3D7_0426000,PF3D7_0700100,PF3D7_0733000,PF3D7_0800100,PF3D7_0833500,PF3D7_0900100,PF3D7_0937800,PF3D7_1000100,PF3D7_1041300,PF3D7_1100100,PF3D7_1200100,PF3D7_1255200,PF3D7_1300100,
GO:BP	cell adhesion	GO:0007155	9.39851e-15	70	15	21.4	15.56	24.88	PF3D7_0100100,PF3D7_0206800,PF3D7_0223500,PF3D7_0400100,PF3D7_0426000,PF3D7_0707300,PF3D7_0733000,PF3D7_0800100,PF3D7_0900100,PF3D7_0937800,PF3D7_1000100,PF3D7_1041300,PF3D7_1100100,PF3D7_1200100,PF3D7_1255200,
GO:BP	cell-cell adhesion	GO:0098609	3.69798e-14	62	14	22.6	16.4	26.15	PF3D7_0100100,PF3D7_0223500,PF3D7_0400100,PF3D7_0426000,PF3D7_0707300,PF3D7_0733000,PF3D7_0800100,PF3D7_0900100,PF3D7_0937800,PF3D7_1000100,PF3D7_1041300,PF3D7_1100100,PF3D7_1200100,PF3D7_1255200,
GO:BP	biological adhesion	GO:0022610	4.71966e-10	194	17	8.8	6.36	8.88	PF3D7_0100100,PF3D7_0206800,PF3D7_0223500,PF3D7_0302500,PF3D7_0400100,PF3D7_0426000,PF3D7_0617700,PF3D7_0707300,PF3D7_0733000,PF3D7_0800100,PF3D7_0900100,PF3D7_0937800,PF3D7_1000100,PF3D7_1041300,PF3D7_1100100,PF3D7_1200100,PF3D7_1255200,
GO:BP	biological process involved in interspecies interaction between organisms	GO:0044419	2.10434e-09	414	23	5.6	4.03	5.89	PF3D7_0100100,PF3D7_0223500,PF3D7_0302500,PF3D7_0324900,PF3D7_0400100,PF3D7_0423500,PF3D7_0426000,PF3D7_0612700,PF3D7_0617700,PF3D7_0700100,PF3D7_0707300,PF3D7_0733000,PF3D7_0800100,PF3D7_0833500,PF3D7_0900100,PF3D7_0937800,PF3D7_1000100,PF3D7_1041300,PF3D7_1100100,PF3D7_1200100,PF3D7_1255200,PF3D7_1300100,PF3D7_1337700,
GO:BP	adhesion of symbiont to host	GO:0044406	6.66976e-08	175	14	8	5.81	7.61	PF3D7_0100100,PF3D7_0223500,PF3D7_0302500,PF3D7_0400100,PF3D7_0426000,PF3D7_0617700,PF3D7_0733000,PF3D7_0800100,PF3D7_0937800,PF3D7_1000100,PF3D7_1041300,PF3D7_1100100,PF3D7_1200100,PF3D7_1255200,
GO:BP	cytoadherence to microvasculature, mediated by symbiont protein	GO:0020035	6.66976e-08	175	14	8	5.81	7.61	PF3D7_0100100,PF3D7_0223500,PF3D7_0302500,PF3D7_0400100,PF3D7_0426000,PF3D7_0617700,PF3D7_0733000,PF3D7_0800100,PF3D7_0937800,PF3D7_1000100,PF3D7_1041300,PF3D7_1100100,PF3D7_1200100,PF3D7_1255200,
GO:BP	regulation of erythrocyte aggregation	GO:0034118	1.29307e-06	190	13	6.8	4.97	6.29	PF3D7_0100100,PF3D7_0223500,PF3D7_0400100,PF3D7_0426000,PF3D7_0617700,PF3D7_0733000,PF3D7_0800100,PF3D7_0937800,PF3D7_1000100,PF3D7_1041300,PF3D7_1100100,PF3D7_1200100,PF3D7_1255200,
GO:BP	regulation of homotypic cell-cell adhesion	GO:0034110	1.29307e-06	190	13	6.8	4.97	6.29	PF3D7_0100100,PF3D7_0223500,PF3D7_0400100,PF3D7_0426000,PF3D7_0617700,PF3D7_0733000,PF3D7_0800100,PF3D7_0937800,PF3D7_1000100,PF3D7_1041300,PF3D7_1100100,PF3D7_1200100,PF3D7_1255200,
GO:BP	regulation of cell-cell adhesion	GO:0022407	1.29307e-06	190	13	6.8	4.97	6.29	PF3D7_0100100,PF3D7_0223500,PF3D7_0400100,PF3D7_0426000,PF3D7_0617700,PF3D7_0733000,PF3D7_0800100,PF3D7_0937800,PF3D7_1000100,PF3D7_1041300,PF3D7_1100100,PF3D7_1200100,PF3D7_1255200,
GO:BP	modulation by symbiont of host erythrocyte aggregation	GO:0020013	1.29307e-06	190	13	6.8	4.97	6.29	PF3D7_0100100,PF3D7_0223500,PF3D7_0400100,PF3D7_0426000,PF3D7_0617700,PF3D7_0733000,PF3D7_0800100,PF3D7_0937800,PF3D7_1000100,PF3D7_1041300,PF3D7_1100100,PF3D7_1200100,PF3D7_1255200,
GO:BP	regulation of cell adhesion	GO:0030155	1.37283e-06	191	13	6.8	4.94	6.25	PF3D7_0100100,PF3D7_0223500,PF3D7_0400100,PF3D7_0426000,PF3D7_0617700,PF3D7_0733000,PF3D7_0800100,PF3D7_0937800,PF3D7_1000100,PF3D7_1041300,PF3D7_1100100,PF3D7_1200100,PF3D7_1255200,
GO:BP	modulation by symbiont of host cellular process	GO:0044068	1.45696e-06	192	13	6.8	4.92	6.21	PF3D7_0100100,PF3D7_0223500,PF3D7_0400100,PF3D7_0426000,PF3D7_0617700,PF3D7_0733000,PF3D7_0800100,PF3D7_0937800,PF3D7_1000100,PF3D7_1041300,PF3D7_1100100,PF3D7_1200100,PF3D7_1255200,
GO:BP	antigenic variation	GO:0020033	2.58828e-06	202	13	6.4	4.67	5.87	PF3D7_0100100,PF3D7_0223500,PF3D7_0400100,PF3D7_0426000,PF3D7_0617700,PF3D7_0733000,PF3D7_0800100,PF3D7_0937800,PF3D7_1000100,PF3D7_1041300,PF3D7_1100100,PF3D7_1200100,PF3D7_1255200,
GO:BP	evasion of host immune response	GO:0042783	3.05443e-06	205	13	6.3	4.61	5.78	PF3D7_0100100,PF3D7_0223500,PF3D7_0400100,PF3D7_0426000,PF3D7_0617700,PF3D7_0733000,PF3D7_0800100,PF3D7_0937800,PF3D7_1000100,PF3D7_1041300,PF3D7_1100100,PF3D7_1200100,PF3D7_1255200,
GO:BP	modulation of process of other organism	GO:0035821	3.05443e-06	205	13	6.3	4.61	5.78	PF3D7_0100100,PF3D7_0223500,PF3D7_0400100,PF3D7_0426000,PF3D7_0617700,PF3D7_0733000,PF3D7_0800100,PF3D7_0937800,PF3D7_1000100,PF3D7_1041300,PF3D7_1100100,PF3D7_1200100,PF3D7_1255200,
GO:BP	modulation by symbiont of host process	GO:0044003	3.05443e-06	205	13	6.3	4.61	5.78	PF3D7_0100100,PF3D7_0223500,PF3D7_0400100,PF3D7_0426000,PF3D7_0617700,PF3D7_0733000,PF3D7_0800100,PF3D7_0937800,PF3D7_1000100,PF3D7_1041300,PF3D7_1100100,PF3D7_1200100,PF3D7_1255200,
GO:BP	modulation of process of other organism involved in symbiotic interaction	GO:0051817	3.05443e-06	205	13	6.3	4.61	5.78	PF3D7_0100100,PF3D7_0223500,PF3D7_0400100,PF3D7_0426000,PF3D7_0617700,PF3D7_0733000,PF3D7_0800100,PF3D7_0937800,PF3D7_1000100,PF3D7_1041300,PF3D7_1100100,PF3D7_1200100,PF3D7_1255200,
GO:BP	biological process involved in symbiotic interaction	GO:0044403	3.35898e-06	393	18	4.6	3.33	4.33	PF3D7_0100100,PF3D7_0223500,PF3D7_0302500,PF3D7_0400100,PF3D7_0423500,PF3D7_0426000,PF3D7_0612700,PF3D7_0617700,PF3D7_0707300,PF3D7_0733000,PF3D7_0800100,PF3D7_0937800,PF3D7_1000100,PF3D7_1041300,PF3D7_1100100,PF3D7_1200100,PF3D7_1255200,PF3D7_1337700,
GO:BP	response to defenses of other organism	GO:0052173	3.59383e-06	208	13	6.3	4.54	5.68	PF3D7_0100100,PF3D7_0223500,PF3D7_0400100,PF3D7_0426000,PF3D7_0617700,PF3D7_0733000,PF3D7_0800100,PF3D7_0937800,PF3D7_1000100,PF3D7_1041300,PF3D7_1100100,PF3D7_1200100,PF3D7_1255200,
GO:BP	response to host defenses	GO:0052200	3.59383e-06	208	13	6.3	4.54	5.68	PF3D7_0100100,PF3D7_0223500,PF3D7_0400100,PF3D7_0426000,PF3D7_0617700,PF3D7_0733000,PF3D7_0800100,PF3D7_0937800,PF3D7_1000100,PF3D7_1041300,PF3D7_1100100,PF3D7_1200100,PF3D7_1255200,
GO:BP	response to host immune response	GO:0052572	3.59383e-06	208	13	6.3	4.54	5.68	PF3D7_0100100,PF3D7_0223500,PF3D7_0400100,PF3D7_0426000,PF3D7_0617700,PF3D7_0733000,PF3D7_0800100,PF3D7_0937800,PF3D7_1000100,PF3D7_1041300,PF3D7_1100100,PF3D7_1200100,PF3D7_1255200,
GO:BP	response to external biotic stimulus	GO:0043207	3.59383e-06	208	13	6.3	4.54	5.68	PF3D7_0100100,PF3D7_0223500,PF3D7_0400100,PF3D7_0426000,PF3D7_0617700,PF3D7_0733000,PF3D7_0800100,PF3D7_0937800,PF3D7_1000100,PF3D7_1041300,PF3D7_1100100,PF3D7_1200100,PF3D7_1255200,
GO:BP	response to host	GO:0075136	3.59383e-06	208	13	6.3	4.54	5.68	PF3D7_0100100,PF3D7_0223500,PF3D7_0400100,PF3D7_0426000,PF3D7_0617700,PF3D7_0733000,PF3D7_0800100,PF3D7_0937800,PF3D7_1000100,PF3D7_1041300,PF3D7_1100100,PF3D7_1200100,PF3D7_1255200,
GO:BP	response to other organism	GO:0051707	3.59383e-06	208	13	6.3	4.54	5.68	PF3D7_0100100,PF3D7_0223500,PF3D7_0400100,PF3D7_0426000,PF3D7_0617700,PF3D7_0733000,PF3D7_0800100,PF3D7_0937800,PF3D7_1000100,PF3D7_1041300,PF3D7_1100100,PF3D7_1200100,PF3D7_1255200,
GO:BP	response to biotic stimulus	GO:0009607	3.79158e-06	209	13	6.2	4.52	5.65	PF3D7_0100100,PF3D7_0223500,PF3D7_0400100,PF3D7_0426000,PF3D7_0617700,PF3D7_0733000,PF3D7_0800100,PF3D7_0937800,PF3D7_1000100,PF3D7_1041300,PF3D7_1100100,PF3D7_1200100,PF3D7_1255200,
GO:BP	response to external stimulus	GO:0009605	6.36927e-06	219	13	5.9	4.31	5.37	PF3D7_0100100,PF3D7_0223500,PF3D7_0400100,PF3D7_0426000,PF3D7_0617700,PF3D7_0733000,PF3D7_0800100,PF3D7_0937800,PF3D7_1000100,PF3D7_1041300,PF3D7_1100100,PF3D7_1200100,PF3D7_1255200,
GO:BP	biological process involved in interaction with host	GO:0051701	8.95461e-06	379	17	4.5	3.26	4.17	PF3D7_0100100,PF3D7_0223500,PF3D7_0400100,PF3D7_0423500,PF3D7_0426000,PF3D7_0612700,PF3D7_0617700,PF3D7_0707300,PF3D7_0733000,PF3D7_0800100,PF3D7_0937800,PF3D7_1000100,PF3D7_1041300,PF3D7_1100100,PF3D7_1200100,PF3D7_1255200,PF3D7_1337700,
GO:BP	regulation of cellular process	GO:0050794	0.000191585	680	21	3.1	2.24	2.87	PF3D7_0100100,PF3D7_0223500,PF3D7_0400100,PF3D7_0404100,PF3D7_0426000,PF3D7_0617700,PF3D7_0617800,PF3D7_0717500,PF3D7_0733000,PF3D7_0800100,PF3D7_0824000,PF3D7_0937800,PF3D7_1000100,PF3D7_1041300,PF3D7_1100100,PF3D7_1200100,PF3D7_1204300,PF3D7_1223100,PF3D7_1255200,PF3D7_1356800,PF3D7_1356900,
GO:BP	regulation of biological process	GO:0050789	0.000661144	743	21	2.8	2.05	2.58	PF3D7_0100100,PF3D7_0223500,PF3D7_0400100,PF3D7_0404100,PF3D7_0426000,PF3D7_0617700,PF3D7_0617800,PF3D7_0717500,PF3D7_0733000,PF3D7_0800100,PF3D7_0824000,PF3D7_0937800,PF3D7_1000100,PF3D7_1041300,PF3D7_1100100,PF3D7_1200100,PF3D7_1204300,PF3D7_1223100,PF3D7_1255200,PF3D7_1356800,PF3D7_1356900,
GO:BP	response to stimulus	GO:0050896	0.000915847	549	17	3.1	2.25	2.73	PF3D7_0100100,PF3D7_0223500,PF3D7_0400100,PF3D7_0426000,PF3D7_0617700,PF3D7_0621200,PF3D7_0623200,PF3D7_0717500,PF3D7_0733000,PF3D7_0800100,PF3D7_0937800,PF3D7_1000100,PF3D7_1031300,PF3D7_1041300,PF3D7_1100100,PF3D7_1200100,PF3D7_1255200,
GO:BP	chromatin assembly or disassembly	GO:0006333	0.00206512	19	3	15.8	11.47	14.01	PF3D7_0610400,PF3D7_1105000,PF3D7_1105100,
GO:BP	biological regulation	GO:0065007	0.0022698	816	21	2.6	1.87	2.3	PF3D7_0100100,PF3D7_0223500,PF3D7_0400100,PF3D7_0404100,PF3D7_0426000,PF3D7_0617700,PF3D7_0617800,PF3D7_0717500,PF3D7_0733000,PF3D7_0800100,PF3D7_0824000,PF3D7_0937800,PF3D7_1000100,PF3D7_1041300,PF3D7_1100100,PF3D7_1200100,PF3D7_1204300,PF3D7_1223100,PF3D7_1255200,PF3D7_1356800,PF3D7_1356900,
GO:BP	protein-DNA complex assembly	GO:0065004	0.00462115	25	3	12	8.72	10.18	PF3D7_0717500,PF3D7_1105000,PF3D7_1105100,
GO:BP	nucleosome assembly	GO:0006334	0.00948169	11	2	18.2	13.2	16.38	PF3D7_1105000,PF3D7_1105100,
GO:CC	infected host cell surface knob	GO:0020030	5.92807e-13	60	13	21.7	15.74	24.34	PF3D7_0100100,PF3D7_0223500,PF3D7_0400100,PF3D7_0426000,PF3D7_0733000,PF3D7_0800100,PF3D7_0900100,PF3D7_0937800,PF3D7_1000100,PF3D7_1041300,PF3D7_1100100,PF3D7_1200100,PF3D7_1255200,
GO:CC	host cell plasma membrane	GO:0020002	1.68067e-07	219	15	6.8	4.97	6.5	PF3D7_0100100,PF3D7_0223500,PF3D7_0302500,PF3D7_0400100,PF3D7_0426000,PF3D7_0617700,PF3D7_0733000,PF3D7_0800100,PF3D7_0900100,PF3D7_0937800,PF3D7_1000100,PF3D7_1041300,PF3D7_1100100,PF3D7_1200100,PF3D7_1255200,
GO:CC	host cell membrane	GO:0033644	6.20182e-07	242	15	6.2	4.5	5.81	PF3D7_0100100,PF3D7_0223500,PF3D7_0302500,PF3D7_0400100,PF3D7_0426000,PF3D7_0617700,PF3D7_0733000,PF3D7_0800100,PF3D7_0900100,PF3D7_0937800,PF3D7_1000100,PF3D7_1041300,PF3D7_1100100,PF3D7_1200100,PF3D7_1255200,
GO:CC	nucleosome	GO:0000786	3.9293e-06	9	4	44.4	32.28	60.88	PF3D7_0610400,PF3D7_0617800,PF3D7_1105000,PF3D7_1105100,
GO:CC	host intracellular part	GO:0033646	7.06049e-06	547	21	3.8	2.79	3.71	PF3D7_0100100,PF3D7_0223500,PF3D7_0400100,PF3D7_0426000,PF3D7_0503600,PF3D7_0610400,PF3D7_0612700,PF3D7_0617700,PF3D7_0707300,PF3D7_0733000,PF3D7_0800100,PF3D7_0900100,PF3D7_0937800,PF3D7_1000100,PF3D7_1041300,PF3D7_1100100,PF3D7_1105000,PF3D7_1200100,PF3D7_1204300,PF3D7_1255200,PF3D7_1463900,
GO:CC	host intracellular region	GO:0043656	7.26873e-06	548	21	3.8	2.78	3.7	PF3D7_0100100,PF3D7_0223500,PF3D7_0400100,PF3D7_0426000,PF3D7_0503600,PF3D7_0610400,PF3D7_0612700,PF3D7_0617700,PF3D7_0707300,PF3D7_0733000,PF3D7_0800100,PF3D7_0900100,PF3D7_0937800,PF3D7_1000100,PF3D7_1041300,PF3D7_1100100,PF3D7_1105000,PF3D7_1200100,PF3D7_1204300,PF3D7_1255200,PF3D7_1463900,
GO:CC	host cell cytoplasm part	GO:0033655	1.3406e-05	523	20	3.8	2.78	3.63	PF3D7_0100100,PF3D7_0223500,PF3D7_0400100,PF3D7_0426000,PF3D7_0503600,PF3D7_0610400,PF3D7_0612700,PF3D7_0617700,PF3D7_0707300,PF3D7_0733000,PF3D7_0800100,PF3D7_0900100,PF3D7_0937800,PF3D7_1000100,PF3D7_1041300,PF3D7_1100100,PF3D7_1200100,PF3D7_1204300,PF3D7_1255200,PF3D7_1463900,
GO:CC	host cell part	GO:0033643	1.71472e-05	627	22	3.5	2.55	3.39	PF3D7_0100100,PF3D7_0223500,PF3D7_0302500,PF3D7_0400100,PF3D7_0426000,PF3D7_0503600,PF3D7_0610400,PF3D7_0612700,PF3D7_0617700,PF3D7_0707300,PF3D7_0733000,PF3D7_0800100,PF3D7_0900100,PF3D7_0937800,PF3D7_1000100,PF3D7_1041300,PF3D7_1100100,PF3D7_1105000,PF3D7_1200100,PF3D7_1204300,PF3D7_1255200,PF3D7_1463900,
GO:CC	host cell cytoplasm	GO:0030430	2.04789e-05	538	20	3.7	2.7	3.52	PF3D7_0100100,PF3D7_0223500,PF3D7_0400100,PF3D7_0426000,PF3D7_0503600,PF3D7_0610400,PF3D7_0612700,PF3D7_0617700,PF3D7_0707300,PF3D7_0733000,PF3D7_0800100,PF3D7_0900100,PF3D7_0937800,PF3D7_1000100,PF3D7_1041300,PF3D7_1100100,PF3D7_1200100,PF3D7_1204300,PF3D7_1255200,PF3D7_1463900,
GO:CC	DNA packaging complex	GO:0044815	6.8297e-05	17	4	23.5	17.09	23.37	PF3D7_0610400,PF3D7_0617800,PF3D7_1105000,PF3D7_1105100,
GO:CC	host cell	GO:0043657	0.000122507	711	22	3.1	2.25	2.92	PF3D7_0100100,PF3D7_0223500,PF3D7_0302500,PF3D7_0400100,PF3D7_0426000,PF3D7_0503600,PF3D7_0610400,PF3D7_0612700,PF3D7_0617700,PF3D7_0707300,PF3D7_0733000,PF3D7_0800100,PF3D7_0900100,PF3D7_0937800,PF3D7_1000100,PF3D7_1041300,PF3D7_1100100,PF3D7_1105000,PF3D7_1200100,PF3D7_1204300,PF3D7_1255200,PF3D7_1463900,
GO:CC	host cellular component	GO:0018995	0.000122507	711	22	3.1	2.25	2.92	PF3D7_0100100,PF3D7_0223500,PF3D7_0302500,PF3D7_0400100,PF3D7_0426000,PF3D7_0503600,PF3D7_0610400,PF3D7_0612700,PF3D7_0617700,PF3D7_0707300,PF3D7_0733000,PF3D7_0800100,PF3D7_0900100,PF3D7_0937800,PF3D7_1000100,PF3D7_1041300,PF3D7_1100100,PF3D7_1105000,PF3D7_1200100,PF3D7_1204300,PF3D7_1255200,PF3D7_1463900,
GO:CC	protein-DNA complex	GO:0032993	0.000390777	26	4	15.4	11.17	13.79	PF3D7_0610400,PF3D7_0617800,PF3D7_1105000,PF3D7_1105100,
GO:CC	anchored component of membrane	GO:0031225	0.000687283	30	4	13.3	9.68	11.66	PF3D7_0206800,PF3D7_0206900,PF3D7_0612700,PF3D7_0707300,
GO:CC	chromatin	GO:0000785	0.000780983	31	4	12.9	9.37	11.22	PF3D7_0610400,PF3D7_0617800,PF3D7_1105000,PF3D7_1105100,
GO:CC	extracellular vesicle	GO:1903561	0.00144673	91	6	6.6	4.79	5.45	PF3D7_0302500,PF3D7_0610400,PF3D7_0621200,PF3D7_1105000,PF3D7_1223100,PF3D7_1441300,
GO:CC	cAMP-dependent protein kinase complex	GO:0005952	0.00181851	5	2	40	29.05	49.19	PF3D7_1223100,PF3D7_1356800,
Mature Schizont, PfBDP7 enriched
GO Analysis	Name	ID	P-value	Bgd count	Result count	Pct of bgd	Fold enrichment	Odds ratio	Result gene list
GO:MF	host cell surface binding	GO:0046812	0.00141784	107	4	3.7	7.91	9.69	PF3D7_0905400,PF3D7_0930300,PF3D7_0937800,PF3D7_1252100,
GO:BP	regulation of translational elongation	GO:0006448	0.000316943	6	2	33.3	70.52	115.21	PF3D7_1204300,PF3D7_1222500,
GO:BP	regulation of cell cycle process	GO:0010564	0.00914435	31	2	6.5	13.65	15.81	PF3D7_1345500,PF3D7_1356800,
GO:BP	entry into host	GO:0044409	0.0110664	100	3	3	6.35	7.34	PF3D7_0905400,PF3D7_0930300,PF3D7_1252100,
GO:CC	extracellular vesicle	GO:1903561	0.000772146	91	4	4.4	9.3	11.51	PF3D7_0905400,PF3D7_0930300,PF3D7_1228600,PF3D7_1252100,
GO:CC	anchored component of plasma membrane	GO:0046658	0.00749766	28	2	7.1	15.11	17.64	PF3D7_0206800,PF3D7_0930300,
GO:CC	anchored component of membrane	GO:0031225	0.00857894	30	2	6.7	14.1	16.38	PF3D7_0206800,PF3D7_0930300,
GO:CC	nucleus	GO:0005634	0.0110178	1722	14	0.8	1.72	2.86	PF3D7_0206800,PF3D7_0211600,PF3D7_0305200,PF3D7_0320500,PF3D7_0508900,PF3D7_0617800,PF3D7_0905400,PF3D7_0930300,PF3D7_1204300,PF3D7_1228600,PF3D7_1252100,PF3D7_1345500,PF3D7_1356800,PF3D7_1468200,
GO:CC	intrinsic component of plasma membrane	GO:0031226	0.02368	51	2	3.9	8.3	9.32	PF3D7_0206800,PF3D7_0930300,
GO:CC	rhoptry	GO:0020008	0.02368	51	2	3.9	8.3	9.32	PF3D7_0905400,PF3D7_1252100,
GO:CC	apical part of cell	GO:0045177	0.0296655	145	3	2.1	4.38	4.97	PF3D7_0508900,PF3D7_0905400,PF3D7_1252100,
